# Supplementary material for: Adaptive Communication: Languages with More Non-Native Speakers Tend to Have Fewer Word Forms
Source: PLoS One. 2015 Jun 17;10(6):e0128254. doi: 10.1371/journal.pone.0128254 (PMC4470635; doi:10.1371/journal.pone.0128254)
Supplement: S1 Table — iso_639_3: ISO 639-3 codes as language identifier; fileName: name of the file in the original parallel text corpus; language: language name; LDT: unscaled lexical diversity; LDT: same as LDT but with ZM’s α inverted by (1- α); LDTscaled: scaled LDTinv; measure: LDT measure used (a, H, TTR); text: parallel text corpus (EPC, PBC, UDHR); genus_wals: language genus taken from WALS; family_wals: language family taken from WALS; latitude: latitude taken from WALS; longitude: longitude taken from WALS; (CSV) [file pone.0128254.s006.csv]

iso_639_3	fileName	language	LDT	LDTinv	LDTscaled	measure	text	genus_wals	family_wals	latitude	longitude
ter	zipf_stats_ter-x-bible-teren-v1.txt	Terêna	2.6693795866	-1.6693795866	-5.1088599218	a	PBC	Bolivia-Parana	Arawakan	-20	-56
pcm	udhr_pcm.csv	Pidgin_Nigerian	1.7932011682	-0.7932011682	-4.35215566	a	UDHR	Creoles and Pidgins	other	6.5	3.333333333
trc	zipf_stats_trc-x-bible-triqc-v1.txt	Trique (Copala)	2.4641151337	-1.4641151337	-4.3497418574	a	PBC	Mixtecan	Oto-Manguean	17.1666666667	-97.9166666667
10	udhr_010.csv	Tetum	1.7022080022	-0.7022080022	-3.8981390087	a	UDHR	NA	NA	NA	NA
mnf	zipf_stats_mnf-x-bible-munda-v1.txt	Mundani	2.338922316	-1.338922316	-3.8867482504	a	PBC	Bantoid	Niger-Congo	5.6666666667	9.9166666667
cco	zipf_stats_cco-x-bible-china-v1.txt	Chinantec (Comaltepec)	2.7874525329	2.7874525329	-3.7967538646	H	PBC	Chinantecan	Oto-Manguean	17.5833333333	-96.4166666667
hea	udhr_hea.csv	Hmong_Northern_Qiandong	1.6671886117	-0.6671886117	-3.7234073547	a	UDHR	NA	NA	NA	NA
ahk	zipf_stats_ahk-x-bible-akha-v1.txt	Akha	2.2850570633	-1.2850570633	-3.6875413941	a	PBC	Burmese-Lolo	Sino-Tibetan	21.8333333333	99.8333333333
vie	zipf_stats_vie-x-bible-tieng-v1.txt	Vietnamese	2.2113764512	-1.2113764512	-3.4150525006	a	PBC	Viet-Muong	Austro-Asiatic	10.5	106.5
wob	zipf_stats_wob-x-bible-wenor-v1.txt	Wobe	2.1632552584	-1.1632552584	-3.2370885803	a	PBC	Kru	Niger-Congo	7.4166666667	-7.3333333333
bav	zipf_stats_bav-x-bible-babun-v1.txt	Babungo	2.1249596043	-1.1249596043	-3.0954619011	a	PBC	Bantoid	Niger-Congo	6.1166666667	10.4166666667
mau	zipf_stats_mau-x-bible-huautla-v1.txt	Mazatec (Huautla)	2.1120171926	-1.1120171926	-3.0475977027	a	PBC	Popolocan	Oto-Manguean	18.25	-96.8333333333
nab	zipf_stats_nab-x-bible-nambi-v1.txt	Nambikuára	2.0983856854	-1.0983856854	-2.9971850607	a	PBC	Nambikuaran	Nambikuaran	-13	-59
mig	zipf_stats_mig-x-bible-mixsm-v1.txt	Mixtec (Molinos)	3.872308478	3.872308478	-2.9756936588	H	PBC	Mixtecan	Oto-Manguean	17	-97.5833333333
mig	zipf_stats_mig-x-bible-mixsm-v1.txt	Mixtec (Chalcatongo)	3.872308478	3.872308478	-2.9756936588	H	PBC	Mixtecan	Oto-Manguean	17.05	-97.5833333333
mig	zipf_stats_mig-x-bible-mixsm-v1.txt	Mixtec (San Miguel el Grande)	3.872308478	3.872308478	-2.9756936588	H	PBC	Mixtecan	Oto-Manguean	17.05	-97.5666666667
cco	zipf_stats_cco-x-bible-china-v1.txt	Chinantec (Comaltepec)	2.0581520325	-1.0581520325	-2.8483911888	a	PBC	Chinantecan	Oto-Manguean	17.5833333333	-96.4166666667
mil	zipf_stats_mil-x-bible-mixpe-v1.txt	Mixtec (Peñoles)	4.0620497192	4.0620497192	-2.8320902769	H	PBC	Mixtecan	Oto-Manguean	17.0833333333	-96.9166666667
mxp	zipf_stats_mxp-x-bible-mitla-v1.txt	Mixe (Tlahuitoltepec)	4.1820863595	4.1820863595	-2.7412419859	H	PBC	Mixe-Zoque	Mixe-Zoque	17.0833333333	-96.1666666667
kmh	zipf_stats_kmh-x-bible-minimib-v1.txt	Kalam	2.0182147688	-1.0182147688	-2.7006934365	a	PBC	Madang	Trans-New Guinea	-5.25	144.583333333
ada	udhr_ada.csv	Dangme	1.4477750829	-0.4477750829	-2.6286284832	a	UDHR	NA	NA	NA	NA
zam	udhr_zam.csv	Zapotec_Miahuatl�n	6.1927453729	6.1927453729	-2.5737814597	H	UDHR	NA	NA	NA	NA
tah	udhr_tah.csv	Tahitian	6.1954920653	6.1954920653	-2.5694115833	H	UDHR	Oceanic	Austronesian	-17.66666667	-149.5833333
hak	zipf_stats_hak-x-bible-chinhakk-v1.txt	Hakka	4.413431547	4.413431547	-2.5661511565	H	PBC	Chinese	Sino-Tibetan	25	116
kgp	zipf_stats_kgp-x-bible-kaingang-v1.txt	Kaingang	1.9814379728	-0.9814379728	-2.5646838655	a	PBC	Ge-Kaingang	Macro-Ge	-26	-52
mah	udhr_mah.csv	Marshallese	1.4285961915	-0.4285961915	-2.5329340873	a	UDHR	Oceanic	Austronesian	7.116666667	171.05
mnf	zipf_stats_mnf-x-bible-mundcabd-v1.txt	Mundani	1.9692380964	-0.9692380964	-2.5195657438	a	PBC	Bantoid	Niger-Congo	5.6666666667	9.9166666667
aau	zipf_stats_aau-x-bible-abau-v1.txt	Abau	1.9670343895	-0.9670343895	-2.5114158976	a	PBC	Upper Sepik	Sepik	-4	141.25
nan	zipf_stats_nan-x-bible-nanchi-v1.txt	Taiwanese	4.5393780078	4.5393780078	-2.4708300887	H	PBC	Chinese	Sino-Tibetan	25	121.5
nan	zipf_stats_nan-x-bible-nanchi-v1.txt	Hokkien	4.5393780078	4.5393780078	-2.4708300887	H	PBC	Chinese	Sino-Tibetan	25	118
nan	zipf_stats_nan-x-bible-nanchi-v1.txt	Xiamen	4.5393780078	4.5393780078	-2.4708300887	H	PBC	Chinese	Sino-Tibetan	24.5	118.166666667
nan	zipf_stats_nan-x-bible-nanchi-v1.txt	Chaozhou	4.5393780078	4.5393780078	-2.4708300887	H	PBC	Chinese	Sino-Tibetan	23.6666666667	116.666666667
ptp	zipf_stats_ptp-x-bible-patep-v1.txt	Patep	1.953027883	-0.953027883	-2.4596164168	a	PBC	Oceanic	Austronesian	-6.9166666667	146.583333333
lee	zipf_stats_lee-x-bible-lyele-v1.txt	Lyele	4.5796301297	4.5796301297	-2.4403657532	H	PBC	Gur	Niger-Congo	12.5	-2.6666666667
bex	zipf_stats_bex-x-bible-jurmo-v1.txt	Jur Mödö	1.9471542595	-0.9471542595	-2.437894323	a	PBC	Bongo-Bagirmi	Nilo-Saharan	6	30
mxp	zipf_stats_mxp-x-bible-dahl-v1.txt	Mixe (Tlahuitoltepec)	4.6533539027	4.6533539027	-2.3845688002	H	PBC	Mixe-Zoque	Mixe-Zoque	17.0833333333	-96.1666666667
gkn	zipf_stats_gkn-x-bible-gokan-v1.txt	Gokana	4.6702099542	4.6702099542	-2.3718114999	H	PBC	Cross River	Niger-Congo	4.5833333333	7.3333333333
guu	udhr_guu.csv	Yanomam�	6.3233385715	6.3233385715	-2.3660129673	H	UDHR	NA	NA	NA	NA
lhu	zipf_stats_lhu-x-bible-lahu-v1.txt	Lahu	4.697410151	4.697410151	-2.3512253573	H	PBC	Burmese-Lolo	Sino-Tibetan	20	98.1666666667
yor	udhr_yor.csv	Yoruba	1.3875553063	-0.3875553063	-2.3281577719	a	UDHR	Defoid	Niger-Congo	8	4.333333333
ote	udhr_ote.csv	Otomi_Mezquital	6.379698447	6.379698447	-2.276346687	H	UDHR	Otomian	Oto-Manguean	20.16666667	-99.16666667
maz	zipf_stats_maz-x-bible-mazahua-v1.txt	Mazahua	1.9012142509	-0.9012142509	-2.2679969544	a	PBC	Otomian	Oto-Manguean	19.4166666667	-99.9166666667
haw	udhr_haw.csv	Hawaiian	1.3740226259	-0.3740226259	-2.2606355336	a	UDHR	Oceanic	Austronesian	19.58333333	-155.5
trc	zipf_stats_trc-x-bible-triqc-v1.txt	Trique (Copala)	4.8277473569	4.8277473569	-2.2525812068	H	PBC	Mixtecan	Oto-Manguean	17.1666666667	-97.9166666667
mda	zipf_stats_mda-x-bible-mada-v1.txt	Mada (in Nigeria)	4.8546866837	4.8546866837	-2.2321925005	H	PBC	Platoid	Niger-Congo	8.75	8.25
mcu	zipf_stats_mcu-x-bible-mambilacameroon-v1.txt	Mambila	1.8908265961	-0.8908265961	-2.2295808707	a	PBC	Bantoid	Niger-Congo	6.75	11.5
cnt	zipf_stats_cnt-x-bible-Chtep-v1.txt	Chinantec (Tepetotutla)	1.8874992066	-0.8874992066	-2.2172753719	a	PBC	Chinantecan	Oto-Manguean	17.8333333333	-96.5
rar	udhr_rar.csv	Rarotongan	6.4191934727	6.4191934727	-2.2135116999	H	UDHR	NA	NA	NA	NA
ter	zipf_stats_ter-x-bible-teren-v1.txt	Terêna	4.8858314055	4.8858314055	-2.2086209915	H	PBC	Bolivia-Parana	Arawakan	-20	-56
mie	zipf_stats_mie-x-bible-mixoc-v1.txt	Mixtec (Ocotepec)	4.9111742688	4.9111742688	-2.1894405495	H	PBC	Mixtecan	Oto-Manguean	17.1666666667	-97.75
sag	udhr_sag.csv	Sango	6.4504974712	6.4504974712	-2.1637083055	H	UDHR	Ubangi	Niger-Congo	5	18
vie	zipf_stats_vie-x-bible-vietn-v1.txt	Vietnamese	1.8724221298	-0.8724221298	-2.1615166606	a	PBC	Viet-Muong	Austro-Asiatic	10.5	106.5
bis	udhr_bis.csv	Bislama	1.3518906616	-0.3518906616	-2.1502065776	a	UDHR	Creoles and Pidgins	other	-16	168
zam	udhr_zam.csv	Zapotec_Miahuatl�n	1.3503895543	-0.3503895543	-2.1427166997	a	UDHR	NA	NA	NA	NA
ton	udhr_ton.csv	Tongan	1.3499358737	-0.3499358737	-2.1404530292	a	UDHR	Oceanic	Austronesian	-21.16666667	-175.1666667
boa	zipf_stats_boa-x-bible-bora-v1.txt	Bora	4.9790854934	4.9790854934	-2.1380427539	H	PBC	Boran	Huitotoan	-2.1666666667	-72.3333333333
ppl	udhr_ppl.csv	Pipil	1.3473668889	-0.3473668889	-2.127634903	a	UDHR	Aztecan	Uto-Aztecan	13.83333333	-89.58333333
vie	zipf_stats_vie-x-bible-tieng-v1.txt	Vietnamese	4.9972225702	4.9972225702	-2.124315925	H	PBC	Viet-Muong	Austro-Asiatic	10.5	106.5
tca	udhr_tca.csv	Ticuna	6.4784943721	6.4784943721	-2.1191663695	H	UDHR	Ticuna	Ticuna	-4	-70.5
mzm	zipf_stats_mzm-x-bible-mumuy-v1.txt	Mumuye	1.8597737944	-0.8597737944	-2.1147400281	a	PBC	Adamawa	Niger-Congo	9	11.6666666667
haw	udhr_haw.csv	Hawaiian	6.4828309208	6.4828309208	-2.1122670961	H	UDHR	Oceanic	Austronesian	19.58333333	-155.5
ada	udhr_ada.csv	Dangme	6.4866559558	6.4866559558	-2.1061816203	H	UDHR	NA	NA	NA	NA
mri	udhr_mri.csv	Maori	1.3390405792	-0.3390405792	-2.0860902089	a	UDHR	Oceanic	Austronesian	-40	176
mib	zipf_stats_mib-x-bible-mixat-v1.txt	Mixtec (Atatlahuca)	5.0489989164	5.0489989164	-2.0851296186	H	PBC	Mixtecan	Oto-Manguean	17	-97.75
miz	zipf_stats_miz-x-bible-mixco-v1.txt	Mixtec (Coatzospan)	1.8503002192	-0.8503002192	-2.0797044339	a	PBC	Mixtecan	Oto-Manguean	18.0833333333	-96.5833333333
gur	zipf_stats_gur-x-bible-frafb-v1.txt	Gurenne	5.071084732	5.071084732	-2.068414234	H	PBC	Gur	Niger-Congo	10.8333333333	-0.9166666667
apn	zipf_stats_apn-x-bible-apina-v1.txt	Apinayé	1.8388244862	-0.8388244862	-2.0372643714	a	PBC	Ge-Kaingang	Macro-Ge	-5.5	-48
bfd	zipf_stats_bfd-x-bible-bafut-v1.txt	Bafut	5.1303653439	5.1303653439	-2.0235484142	H	PBC	Bantoid	Niger-Congo	6.25	9.9166666667
crn	zipf_stats_crn-x-bible-corpl-v1.txt	Cora	1.8338987053	-0.8338987053	-2.0190476309	a	PBC	Corachol	Uto-Aztecan	22.1666666667	-104.833333333
pcm	udhr_pcm.csv	Pidgin_Nigerian	0.1145243066	0.1145243066	-2.0111327603	TTR	UDHR	Creoles and Pidgins	other	6.5	3.333333333
tpi	udhr_tpi.csv	Tok_Pisin	1.3211762252	-0.3211762252	-1.9969547877	a	UDHR	Creoles and Pidgins	other	-9.5	147.1666667
xsm	zipf_stats_xsm-x-bible-kasem-v1.txt	Kàsim	5.1696964247	5.1696964247	-1.9937811576	H	PBC	Gur	Niger-Congo	11	-1.3333333333
xsm	zipf_stats_xsm-x-bible-kasem-v1.txt	Kasem	5.1696964247	5.1696964247	-1.9937811576	H	PBC	Gur	Niger-Congo	11.25	-1.25
kgp	zipf_stats_kgp-x-bible-kaingang-v1.txt	Kaingang	5.1826034106	5.1826034106	-1.9840126601	H	PBC	Ge-Kaingang	Macro-Ge	-26	-52
shk	zipf_stats_shk-x-bible-shill-v1.txt	Shilluk	1.8236561446	-0.8236561446	-1.9811681406	a	PBC	Nilotic	Nilo-Saharan	9.6666666667	31.75
rar	udhr_rar.csv	Rarotongan	0.1200410397	0.1200410397	-1.9666978191	TTR	UDHR	NA	NA	NA	NA
xsm	zipf_stats_xsm-x-bible-kasem-v1.txt	Kàsim	1.8192902175	-0.8192902175	-1.9650218762	a	PBC	Gur	Niger-Congo	11	-1.3333333333
xsm	zipf_stats_xsm-x-bible-kasem-v1.txt	Kasem	1.8192902175	-0.8192902175	-1.9650218762	a	PBC	Gur	Niger-Congo	11.25	-1.25
mcu	zipf_stats_mcu-x-bible-mambilacameroon-v1.txt	Mambila	5.2360731625	5.2360731625	-1.94354472	H	PBC	Bantoid	Niger-Congo	6.75	11.5
ahk	zipf_stats_ahk-x-bible-akha-v1.txt	Akha	5.2567300834	5.2567300834	-1.9279107772	H	PBC	Burmese-Lolo	Sino-Tibetan	21.8333333333	99.8333333333
lee	zipf_stats_lee-x-bible-lyele-v1.txt	Lyele	1.8088268068	-0.8088268068	-1.9263256287	a	PBC	Gur	Niger-Congo	12.5	-2.6666666667
mbl	zipf_stats_mbl-x-bible-maxakalí-v1.txt	Maxakalí	1.8068143588	-0.8068143588	-1.9188831046	a	PBC	Maxakalí	Macro-Ge	-18	-40
smo	udhr_smo.csv	Samoan	6.615783929	6.615783929	-1.9007442422	H	UDHR	Oceanic	Austronesian	-13.91666667	-171.8333333
mri	udhr_mri.csv	Maori	0.1291328759	0.1291328759	-1.8934669413	TTR	UDHR	Oceanic	Austronesian	-40	176
ada	udhr_ada.csv	Dangme	0.1295087599	0.1295087599	-1.8904393554	TTR	UDHR	NA	NA	NA	NA
nus	zipf_stats_nus-x-bible-nuer-v1.txt	Nuer	1.7970713071	-0.7970713071	-1.8828509206	a	PBC	Nilotic	Nilo-Saharan	8.3333333333	32
nab	zipf_stats_nab-x-bible-nambi-v1.txt	Nambikuára	5.3259228384	5.3259228384	-1.8755430708	H	PBC	Nambikuaran	Nambikuaran	-13	-59
vie	zipf_stats_vie-x-bible-vietn-v1.txt	Vietnamese	5.3317345698	5.3317345698	-1.8711445316	H	PBC	Viet-Muong	Austro-Asiatic	10.5	106.5
yam	zipf_stats_yam-x-bible-yamba-v1.txt	Yamba	5.3432809108	5.3432809108	-1.862405822	H	PBC	Bantoid	Niger-Congo	6.4166666667	11.0833333333
tpi	udhr_tpi.csv	Tok_Pisin	6.6416167093	6.6416167093	-1.8596453345	H	UDHR	Creoles and Pidgins	other	-9.5	147.1666667
dga	udhr_dga.csv	Dagaare_Southern	1.292647212	-0.292647212	-1.854607317	a	UDHR	Gur	Niger-Congo	10.5	-2.666666667
gkn	zipf_stats_gkn-x-bible-gokan-v1.txt	Gokana	1.7889837471	-0.7889837471	-1.852941149	a	PBC	Cross River	Niger-Congo	4.5833333333	7.3333333333
lin	udhr_lin.csv	Lingala_(tones)	6.6492644848	6.6492644848	-1.8474780333	H	UDHR	Bantoid	Niger-Congo	2	18.5
10	udhr_010.csv	Tetum	6.6503449373	6.6503449373	-1.8457590771	H	UDHR	NA	NA	NA	NA
dga	udhr_dga.csv	Dagaare_Southern	6.6533047285	6.6533047285	-1.8410501691	H	UDHR	Gur	Niger-Congo	10.5	-2.666666667
fij	udhr_fij.csv	Fijian	6.6611235113	6.6611235113	-1.8286108022	H	UDHR	Oceanic	Austronesian	-17.83333333	178
mnf	zipf_stats_mnf-x-bible-munda-v1.txt	Mundani	5.3894122174	5.3894122174	-1.827491896	H	PBC	Bantoid	Niger-Congo	5.6666666667	9.9166666667
zro	udhr_zro.csv	Z�paro	6.6631467015	6.6631467015	-1.8253919885	H	UDHR	Zaparoan	Zaparoan	-2	-76.33333333
fon	udhr_fon.csv	Fon	1.2858968294	-0.2858968294	-1.8209258193	a	UDHR	Kwa	Niger-Congo	6.416666667	2.166666667
smo	udhr_smo.csv	Samoan	1.2848994057	-0.2848994057	-1.8159491053	a	UDHR	Oceanic	Austronesian	-13.91666667	-171.8333333
lin	udhr_lin_tones.csv	Lingala	6.6730055943	6.6730055943	-1.8097068892	H	UDHR	Bantoid	Niger-Congo	2	18.5
bis	udhr_bis.csv	Bislama	6.6731368706	6.6731368706	-1.8094980339	H	UDHR	Creoles and Pidgins	other	-16	168
auc	udhr_auc.csv	Waorani	1.2816907125	-0.2816907125	-1.7999391102	a	UDHR	Waorani	Waorani	-1	-76.5
rar	udhr_rar.csv	Rarotongan	1.2800481698	-0.2800481698	-1.7917435306	a	UDHR	NA	NA	NA	NA
ktu	udhr_ktu.csv	Kituba	6.6857016119	6.6857016119	-1.7895080391	H	UDHR	Creoles and Pidgins	other	-5	17.5
mri	udhr_mri.csv	Maori	6.6862975649	6.6862975649	-1.788559902	H	UDHR	Oceanic	Austronesian	-40	176
haw	udhr_haw.csv	Hawaiian	0.1426829268	0.1426829268	-1.7843270383	TTR	UDHR	Oceanic	Austronesian	19.58333333	-155.5
gur	zipf_stats_gur-x-bible-frafb-v1.txt	Gurenne	1.7590623254	-0.7590623254	-1.7422844259	a	PBC	Gur	Niger-Congo	10.8333333333	-0.9166666667
bci	udhr_bci.csv	Baoul�	6.7196606168	6.7196606168	-1.735480637	H	UDHR	Kwa	Niger-Congo	7	-5
bib	zipf_stats_bib-x-bible-bissa-v1.txt	Bisa	5.5175116679	5.5175116679	-1.7305413639	H	PBC	Eastern Mande	Niger-Congo	11.5	-0.5
mnf	zipf_stats_mnf-x-bible-mundcabd-v1.txt	Mundani	5.5262059563	5.5262059563	-1.723961196	H	PBC	Bantoid	Niger-Congo	5.6666666667	9.9166666667
dga	udhr_dga.csv	Dagaare_Southern	0.1503293297	0.1503293297	-1.7227385116	TTR	UDHR	Gur	Niger-Congo	10.5	-2.666666667
kng	udhr_kng.csv	Koongo	6.7301379086	6.7301379086	-1.7188116899	H	UDHR	Bantoid	Niger-Congo	-5	15
nzi	udhr_nzi.csv	Nzema	1.2647389409	-0.2647389409	-1.7153570815	a	UDHR	NA	NA	NA	NA
ton	udhr_ton.csv	Tongan	6.7333598783	6.7333598783	-1.7136856665	H	UDHR	Oceanic	Austronesian	-21.16666667	-175.1666667
mks	zipf_stats_mks-x-bible-mixsi-v1.txt	Mixtec (Silacayoapan)	5.5413270203	5.5413270203	-1.7125170002	H	PBC	Mixtecan	Oto-Manguean	17.5	-98.1666666667
10	udhr_010.csv	Tetum	0.1516990291	0.1516990291	-1.7117061649	TTR	UDHR	NA	NA	NA	NA
wwa	udhr_wwa.csv	Waama	6.7388360172	6.7388360172	-1.7049733512	H	UDHR	Gur	Niger-Congo	10.58333333	1.666666667
smo	udhr_smo.csv	Samoan	0.1527680448	0.1527680448	-1.7030956976	TTR	UDHR	Oceanic	Austronesian	-13.91666667	-171.8333333
cso	zipf_stats_cso-x-bible-chids-v1.txt	Chinantec (Sochiapan)	5.5542166463	5.5542166463	-1.7027616414	H	PBC	Chinantecan	Oto-Manguean	17.75	-96.6666666667
tiv	udhr_tiv.csv	Tiv	0.1539810593	0.1539810593	-1.6933253812	TTR	UDHR	Bantoid	Niger-Congo	7.5	9
mah	udhr_mah.csv	Marshallese	0.1544058205	0.1544058205	-1.6899041102	TTR	UDHR	Oceanic	Austronesian	7.116666667	171.05
arn	udhr_arn.csv	Mapudungun	1.2558921905	-0.2558921905	-1.6712156128	a	UDHR	Araucanian	Araucanian	-38	-72
pau	udhr_pau.csv	Palauan	6.7628132339	6.7628132339	-1.6668265701	H	UDHR	Palauan	Austronesian	7.5	134.5833333
ote	udhr_ote.csv	Otomi_Mezquital	1.2544198081	-0.2544198081	-1.6638690597	a	UDHR	Otomian	Oto-Manguean	20.16666667	-99.16666667
ton	udhr_ton.csv	Tongan	0.1577146767	0.1577146767	-1.6632526794	TTR	UDHR	Oceanic	Austronesian	-21.16666667	-175.1666667
hea	udhr_hea.csv	Hmong_Northern_Qiandong	0.1587651599	0.1587651599	-1.6547914835	TTR	UDHR	NA	NA	NA	NA
hil	udhr_hil.csv	Hiligaynon	6.7704739854	6.7704739854	-1.6546386246	H	UDHR	Meso-Philippine	Austronesian	10.25	123
bis	udhr_bis.csv	Bislama	0.1594698589	0.1594698589	-1.6491154325	TTR	UDHR	Creoles and Pidgins	other	-16	168
stp	zipf_stats_stp-x-bible-tepes-v1.txt	Tepehuan (Southeastern)	1.732815507	-0.732815507	-1.645217283	a	PBC	Tepiman	Uto-Aztecan	23	-104.5
bci	udhr_bci.csv	Baoul�	0.1606714628	0.1606714628	-1.6394370236	TTR	UDHR	Kwa	Niger-Congo	7	-5
maz	udhr_maz.csv	Mazahua_Central	6.780064882	6.780064882	-1.6393798964	H	UDHR	NA	NA	NA	NA
ken	zipf_stats_ken-x-bible-kenyang-v1.txt	Kenyang	5.6438808124	5.6438808124	-1.6349003931	H	PBC	Bantoid	Niger-Congo	5.6666666667	9.5
hus	udhr_hus.csv	Huastec_Veracruz	6.7891036054	6.7891036054	-1.6249996533	H	UDHR	NA	NA	NA	NA
shk	zipf_stats_shk-x-bible-shill-v1.txt	Shilluk	5.6609745331	5.6609745331	-1.6219632157	H	PBC	Nilotic	Nilo-Saharan	9.6666666667	31.75
blu	udhr_blu.csv	Hmong_Njua	1.24023564	-0.24023564	-1.5930961788	a	UDHR	Hmong-Mien	Hmong-Mien	28	105
kbp	zipf_stats_kbp-x-bible-kabiye-v1.txt	Kabiyé	5.701087036	5.701087036	-1.5916045491	H	PBC	Gur	Niger-Congo	9.6666666667	1.1666666667
tpi	udhr_tpi.csv	Tok_Pisin	0.167110165	0.167110165	-1.5875760129	TTR	UDHR	Creoles and Pidgins	other	-9.5	147.1666667
cnt	zipf_stats_cnt-x-bible-Chtep-v1.txt	Chinantec (Tepetotutla)	5.7194978801	5.7194978801	-1.5776705226	H	PBC	Chinantecan	Oto-Manguean	17.8333333333	-96.5
maz	udhr_maz.csv	Mazahua_Central	1.2368699549	-0.2368699549	-1.5763028618	a	UDHR	NA	NA	NA	NA
tiv	udhr_tiv.csv	Tiv	6.821968584	6.821968584	-1.5727128028	H	UDHR	Bantoid	Niger-Congo	7.5	9
cle	zipf_stats_cle-x-bible-chinandesanjl-v1.txt	Chinantec (Lealao)	5.7289459728	5.7289459728	-1.570519847	H	PBC	Chinantecan	Oto-Manguean	17.3333333333	-95.9166666667
cpa	zipf_stats_cpa-x-bible-chinandepa-v1.txt	Chinantec (Palantla)	5.7327861857	5.7327861857	-1.567613428	H	PBC	Chinantecan	Oto-Manguean	18.8333333333	-96.75
xsm	udhr_xsm.csv	Kasem	0.1700460829	0.1700460829	-1.5639284416	TTR	UDHR	Gur	Niger-Congo	11.25	-1.25
pis	udhr_pis.csv	Pijin	1.2340588268	-0.2340588268	-1.5622765451	a	UDHR	NA	NA	NA	NA
amu	zipf_stats_amu-x-bible-amuzg-v1.txt	Amuzgo	5.7463306118	5.7463306118	-1.5573624916	H	PBC	Amuzgoan	Oto-Manguean	16.8333333333	-98
bci	udhr_bci.csv	Baoul�	1.2325126717	-0.2325126717	-1.554561898	a	UDHR	Kwa	Niger-Congo	7	-5
tik	zipf_stats_tik-x-bible-tikar-v1.txt	Tikar	5.7538082542	5.7538082542	-1.5517031277	H	PBC	Bantoid	Niger-Congo	5.8333333333	11.6666666667
pis	udhr_pis.csv	Pijin	6.8365773988	6.8365773988	-1.5494707698	H	UDHR	NA	NA	NA	NA
kri	udhr_kri.csv	Krio	1.2311583211	-0.2311583211	-1.5478042727	a	UDHR	NA	NA	NA	NA
miz	zipf_stats_miz-x-bible-mixco-v1.txt	Mixtec (Coatzospan)	5.7628781167	5.7628781167	-1.5448387111	H	PBC	Mixtecan	Oto-Manguean	18.0833333333	-96.5833333333
mjc	zipf_stats_mjc-x-bible-mixjc-v1.txt	Mixtec (San Juan Colorado)	5.7682956621	5.7682956621	-1.5407385068	H	PBC	Mixtecan	Oto-Manguean	16.5	-98
bin	udhr_bin.csv	Edo	0.1734913793	0.1734913793	-1.5361780429	TTR	UDHR	Edoid	Niger-Congo	6.416666667	5.833333333
blu	udhr_blu.csv	Hmong_Njua	0.1736334405	0.1736334405	-1.5350338003	TTR	UDHR	Hmong-Mien	Hmong-Mien	28	105
xsi	zipf_stats_xsi-x-bible-sio-v1.txt	Sio	1.7020185387	-0.7020185387	-1.5313225749	a	PBC	Oceanic	Austronesian	-5.95	147.333333333
xsm	udhr_xsm.csv	Kasem	6.8551461092	6.8551461092	-1.5199287033	H	UDHR	Gur	Niger-Congo	11.25	-1.25
mah	udhr_mah.csv	Marshallese	6.8581421401	6.8581421401	-1.5151621394	H	UDHR	Oceanic	Austronesian	7.116666667	171.05
tah	udhr_tah.csv	Tahitian	0.1767097967	0.1767097967	-1.5102550582	TTR	UDHR	Oceanic	Austronesian	-17.66666667	-149.5833333
taq	zipf_stats_taq-x-bible-tamas-v1.txt	Tamashek	5.8118854558	5.8118854558	-1.5077480945	H	PBC	Berber	Afro-Asiatic	20	-2
srm	zipf_stats_srm-x-bible-saram-v1.txt	Saramaccan	1.6953820429	-0.6953820429	-1.506779193	a	PBC	Creoles and Pidgins	other	4.5	-55.5
bav	zipf_stats_bav-x-bible-babun-v1.txt	Babungo	5.8232404065	5.8232404065	-1.4991542363	H	PBC	Bantoid	Niger-Congo	6.1166666667	10.4166666667
hms	udhr_hms.csv	Hmong_Southern_Qiandong	0.178471575	0.178471575	-1.4960646825	TTR	UDHR	NA	NA	NA	NA
zam	udhr_zam.csv	Zapotec_Miahuatl�n	0.1785962474	0.1785962474	-1.4950604993	TTR	UDHR	NA	NA	NA	NA
xsm	udhr_xsm.csv	Kasem	1.2169996613	-0.2169996613	-1.4771586672	a	UDHR	Gur	Niger-Congo	11.25	-1.25
bru	zipf_stats_bru-x-bible-bruea-v1.txt	Bru (Eastern)	1.6868635223	-0.6868635223	-1.4752756239	a	PBC	Katuic	Austro-Asiatic	17.3333333333	106
mco	zipf_stats_mco-x-bible-coatlan-v1.txt	Mixe (Coatlán)	5.8571486032	5.8571486032	-1.4734912244	H	PBC	Mixe-Zoque	Mixe-Zoque	16.9166666667	-95.6666666667
sag	udhr_sag.csv	Sango	0.1814139618	0.1814139618	-1.4723650069	TTR	UDHR	Ubangi	Niger-Congo	5	18
yua	udhr_yua.csv	Maya_Yucat�n	6.8902977945	6.8902977945	-1.464003795	H	UDHR	Mayan	Mayan	20	-89
cta	zipf_stats_cta-x-bible-chata-v1.txt	Chatino (Tataltepec)	1.6835675081	-0.6835675081	-1.4630861587	a	PBC	Zapotecan	Oto-Manguean	16.1666666667	-97.5833333333
mda	zipf_stats_mda-x-bible-mada-v1.txt	Mada (in Nigeria)	1.6825517062	-0.6825517062	-1.4593294752	a	PBC	Platoid	Niger-Congo	8.75	8.25
otq	zipf_stats_otq-x-bible-otomq-v1.txt	Otomí (Santiago Mexquititlan)	5.8765474504	5.8765474504	-1.4588094397	H	PBC	Otomian	Oto-Manguean	20.0833333333	-100.083333333
mks	zipf_stats_mks-x-bible-mixsi-v1.txt	Mixtec (Silacayoapan)	1.6815337397	-0.6815337397	-1.4555647866	a	PBC	Mixtecan	Oto-Manguean	17.5	-98.1666666667
yam	zipf_stats_yam-x-bible-yamba-v1.txt	Yamba	1.6814465535	-0.6814465535	-1.4552423507	a	PBC	Bantoid	Niger-Congo	6.4166666667	11.0833333333
hms	udhr_hms.csv	Hmong_Southern_Qiandong	1.2125354128	-0.2125354128	-1.4548839927	a	UDHR	NA	NA	NA	NA
chq	zipf_stats_chq-x-bible-chinq-v1.txt	Chinantec (Quiotepec)	1.6809607868	-0.6809607868	-1.4534458668	a	PBC	Chinantecan	Oto-Manguean	17.5833333333	-96.6666666667
ibb	udhr_ibb.csv	Ibibio	0.1838771593	0.1838771593	-1.4525249976	TTR	UDHR	Cross River	Niger-Congo	5.25	7.833333333
loz	udhr_loz.csv	Lozi	6.9005656515	6.9005656515	-1.4476680501	H	UDHR	Bantoid	Niger-Congo	-17.83333333	26
ilo	udhr_ilo.csv	Ilocano	6.9024670377	6.9024670377	-1.4446430217	H	UDHR	Northern Philippines	Austronesian	16	121
mbl	zipf_stats_mbl-x-bible-maxakalí-v1.txt	Maxakalí	5.8993083692	5.8993083692	-1.4415831114	H	PBC	Maxakalí	Macro-Ge	-18	-40
pis	udhr_pis.csv	Pijin	0.1856421761	0.1856421761	-1.4383085372	TTR	UDHR	NA	NA	NA	NA
sot	udhr_sot.csv	Sotho_Southern	6.9091981419	6.9091981419	-1.4339341074	H	UDHR	Bantoid	Niger-Congo	-28	27
tob	udhr_tob.csv	Toba	6.9111937824	6.9111937824	-1.4307591241	H	UDHR	Guaicuruan	Guaicuruan	-26.5	-59
ote	udhr_ote.csv	Otomi_Mezquital	0.1872294372	0.1872294372	-1.4255238234	TTR	UDHR	Otomian	Oto-Manguean	20.16666667	-99.16666667
ceb	udhr_ceb.csv	Cebuano	6.9150086124	6.9150086124	-1.424689884	H	UDHR	Meso-Philippine	Austronesian	10	124
lhu	zipf_stats_lhu-x-bible-lahu-v1.txt	Lahu	0.0065179606	0.0065179606	-1.4236094886	TTR	PBC	Burmese-Lolo	Sino-Tibetan	20	98.1666666667
cas	zipf_stats_cas-x-bible-tsima-v1.txt	Mosetén	5.9239691091	5.9239691091	-1.4229189263	H	PBC	Mosetenan	Mosetenan	-14.75	-67.8333333333
kri	udhr_kri.csv	Krio	0.1879401408	0.1879401408	-1.4197994078	TTR	UDHR	NA	NA	NA	NA
ppl	udhr_ppl.csv	Pipil	6.9187652194	6.9187652194	-1.4187132744	H	UDHR	Aztecan	Uto-Aztecan	13.83333333	-89.58333333
tem	zipf_stats_tem-x-bible-themn-v1.txt	Temne	5.9336217422	5.9336217422	-1.4156134467	H	PBC	Southern Atlantic	Niger-Congo	8.6666666667	-13.0833333333
fij	udhr_fij.csv	Fijian	1.2044280665	-0.2044280665	-1.4144318315	a	UDHR	Oceanic	Austronesian	-17.83333333	178
bcl	udhr_bcl.csv	Bicolano_Central	6.9266082516	6.9266082516	-1.4062353276	H	UDHR	Meso-Philippine	Austronesian	13.33333333	123.5
emk	udhr_emk.csv	Maninkakan_Eastern	6.9275275195	6.9275275195	-1.4047728096	H	UDHR	Western Mande	Niger-Congo	10.5	-9.5
cnh	udhr_cnh.csv	Chin_Haka	1.2023902132	-0.2023902132	-1.4042638225	a	UDHR	Kuki-Chin	Sino-Tibetan	22.66666667	93.66666667
fij	udhr_fij.csv	Fijian	0.1904534606	0.1904534606	-1.3995556847	TTR	UDHR	Oceanic	Austronesian	-17.83333333	178
chq	zipf_stats_chq-x-bible-chinantequio-v1.txt	Chinantec (Quiotepec)	1.6658933121	-0.6658933121	-1.3977226665	a	PBC	Chinantecan	Oto-Manguean	17.5833333333	-96.6666666667
cak	udhr_cak.csv	Kaqchikel_Central	0.1907196225	0.1907196225	-1.3974118637	TTR	UDHR	Mayan	Mayan	14.5	-91
fon	udhr_fon.csv	Fon	0.1909487892	0.1909487892	-1.3955660232	TTR	UDHR	Kwa	Niger-Congo	6.416666667	2.166666667
otm	zipf_stats_otm-x-bible-otomh-v1.txt	Otomí (Sierra)	5.9613893583	5.9613893583	-1.3945978596	H	PBC	Otomian	Oto-Manguean	20.6666666667	-98.8333333333
smo	zipf_stats_smo-x-bible-samoan-v1.txt	Samoan	1.6649668297	-0.6649668297	-1.3942963084	a	PBC	Oceanic	Austronesian	-13.9166666667	-171.833333333
chk	udhr_chk.csv	Chuukese	0.191183517	0.191183517	-1.3936753905	TTR	UDHR	Oceanic	Austronesian	7.333333333	151.75
chk	udhr_chk.csv	Chuukese	1.1999247214	-0.1999247214	-1.3919620818	a	UDHR	Oceanic	Austronesian	7.333333333	151.75
kha	udhr_kha.csv	Khasi	6.9409779621	6.9409779621	-1.3833736999	H	UDHR	Khasian	Austro-Asiatic	25.5	92
kma	zipf_stats_kma-x-bible-koma-v1.txt	Konni	1.66191892	-0.66191892	-1.3830243941	a	PBC	Gur	Niger-Congo	10.25	-1.5833333333
gde	zipf_stats_gde-x-bible-gude-v1.txt	Gude	5.9862480909	5.9862480909	-1.3757838261	H	PBC	Biu-Mandara	Afro-Asiatic	10.4166666667	13.4166666667
eng	freqlist_english.csv	English	9.5106272815	9.5106272815	-1.3744659867	H	EPC	Germanic	Indo-European	52	NA
pcm	udhr_pcm.csv	Pidgin_Nigerian	6.9479418425	6.9479418425	-1.3722944481	H	UDHR	Creoles and Pidgins	other	6.5	3.333333333
kma	zipf_stats_kma-x-bible-koma-v1.txt	Konni	5.9911713487	5.9911713487	-1.3720577175	H	PBC	Gur	Niger-Congo	10.25	-1.5833333333
mzm	zipf_stats_mzm-x-bible-mumuy-v1.txt	Mumuye	5.9915353396	5.9915353396	-1.3717822354	H	PBC	Adamawa	Niger-Congo	9	11.6666666667
txu	zipf_stats_txu-x-bible-kayap-v1.txt	Kayapó	5.9926069706	5.9926069706	-1.3709711843	H	PBC	Ge-Kaingang	Macro-Ge	-9	-52
toj	udhr_toj.csv	Tojolabal	6.9488921768	6.9488921768	-1.3707825047	H	UDHR	Mayan	Mayan	16.33333333	-91.5
bru	zipf_stats_bru-x-bible-bruea-v1.txt	Bru (Eastern)	5.9945242717	5.9945242717	-1.369520098	H	PBC	Katuic	Austro-Asiatic	17.3333333333	106
chq	zipf_stats_chq-x-bible-chinq-v1.txt	Chinantec (Quiotepec)	6.0003631354	6.0003631354	-1.365101024	H	PBC	Chinantecan	Oto-Manguean	17.5833333333	-96.6666666667
usa	zipf_stats_usa-x-bible-usaru-v1.txt	Usarufa	6.004816974	6.004816974	-1.3617301897	H	PBC	Eastern Highlands	Trans-New Guinea	-6.4166666667	145.583333333
gjn	udhr_gjn.csv	Gonja	6.9574603314	6.9574603314	-1.3571509176	H	UDHR	NA	NA	NA	NA
lns	udhr_lns.csv	Lamnso'	1.1928208937	-0.1928208937	-1.3565170456	a	UDHR	Bantoid	Niger-Congo	6.166666667	10.75
mxt	zipf_stats_mxt-x-bible-jamiltepec-v1.txt	Mixtec (Jamiltepec)	6.0144124282	6.0144124282	-1.3544679853	H	PBC	Mixtecan	Oto-Manguean	16.25	-97.8333333333
ake	zipf_stats_ake-x-bible-akawa-v1.txt	Akawaio	6.0167359579	6.0167359579	-1.3527094498	H	PBC	Cariban	Cariban	6	-59.5
ahk	zipf_stats_ahk-x-bible-akha-v1.txt	Akha	0.0112418106	0.0112418106	-1.3495781601	TTR	PBC	Burmese-Lolo	Sino-Tibetan	21.8333333333	99.8333333333
cjp	zipf_stats_cjp-x-bible-cabec-v1.txt	Cabécar	1.6519596148	-0.6519596148	-1.3461924518	a	PBC	Talamanca	Chibchan	9.75	-83.4166666667
chq	zipf_stats_chq-x-bible-chinantequio-v1.txt	Chinantec (Quiotepec)	6.0304981139	6.0304981139	-1.3422937271	H	PBC	Chinantecan	Oto-Manguean	17.5833333333	-96.6666666667
twu	zipf_stats_twu-x-bible-terman-v1.txt	Roti	1.6504422258	-0.6504422258	-1.3405807768	a	PBC	Central Malayo-Polynesian	Austronesian	-10.6666666667	123.25
cuc	zipf_stats_cuc-x-bible-chius-v1.txt	Chinantec (San Felipe Usila)	0.0119281292	0.0119281292	-1.3388222983	TTR	PBC	Chinantecan	Oto-Manguean	17.9166666667	-96.5
jic	zipf_stats_jic-x-bible-wbt-v1.txt	Tol	1.6497302522	-0.6497302522	-1.3379477246	a	PBC	Tol	Tol	14.6666666667	-87
hak	zipf_stats_hak-x-bible-chinhakk-v1.txt	Hakka	1.649307066	-0.649307066	-1.3363826787	a	PBC	Chinese	Sino-Tibetan	25	116
wob	zipf_stats_wob-x-bible-wenor-v1.txt	Wobe	6.0463861081	6.0463861081	-1.3302690893	H	PBC	Kru	Niger-Congo	7.4166666667	-7.3333333333
bin	udhr_bin.csv	Edo	1.1869566936	-0.1869566936	-1.3272572165	a	UDHR	Edoid	Niger-Congo	6.416666667	5.833333333
kpw	zipf_stats_kpw-x-bible-kobon-v1.txt	Kobon	1.6463542185	-0.6463542185	-1.3254623277	a	PBC	Madang	Trans-New Guinea	-5.1666666667	144.333333333
auc	zipf_stats_auc-x-bible-Huaor-v1.txt	Waorani	6.0534202311	6.0534202311	-1.3249453977	H	PBC	Waorani	Waorani	-1	-76.5
emk	udhr_emk.csv	Maninkakan_Eastern	1.1862099609	-0.1862099609	-1.3235313424	a	UDHR	Western Mande	Niger-Congo	10.5	-9.5
nab	zipf_stats_nab-x-bible-nambi-v1.txt	Nambikuára	0.0130976154	0.0130976154	-1.3204943206	TTR	PBC	Nambikuaran	Nambikuaran	-13	-59
trc	zipf_stats_trc-x-bible-triqc-v1.txt	Trique (Copala)	0.0131862359	0.0131862359	-1.3191054761	TTR	PBC	Mixtecan	Oto-Manguean	17.1666666667	-97.9166666667
csa	udhr_csa.csv	Chinantec_Chiltepec	1.184393993	-0.184393993	-1.3144704458	a	UDHR	NA	NA	NA	NA
tik	zipf_stats_tik-x-bible-tikar-v1.txt	Tikar	1.6427821663	-0.6427821663	-1.3122520065	a	PBC	Bantoid	Niger-Congo	5.8333333333	11.6666666667
txu	zipf_stats_txu-x-bible-kayap-v1.txt	Kayapó	1.6426112449	-0.6426112449	-1.3116198974	a	PBC	Ge-Kaingang	Macro-Ge	-9	-52
guu	udhr_guu.csv	Yanomam�	0.201620591	0.201620591	-1.3096091938	TTR	UDHR	NA	NA	NA	NA
cco	zipf_stats_cco-x-bible-china-v1.txt	Chinantec (Comaltepec)	0.0139211137	0.0139211137	-1.3075886032	TTR	PBC	Chinantecan	Oto-Manguean	17.5833333333	-96.4166666667
mau	zipf_stats_mau-x-bible-huautla-v1.txt	Mazatec (Huautla)	0.0141187287	0.0141187287	-1.3044916164	TTR	PBC	Popolocan	Oto-Manguean	18.25	-96.8333333333
cak	udhr_cak.csv	Kaqchikel_Central	6.993562382	6.993562382	-1.2997140166	H	UDHR	Mayan	Mayan	14.5	-91
8	udhr_008.csv	CrioulodaGuin�	6.994020359	6.994020359	-1.2989853937	H	UDHR	NA	NA	NA	NA
ppl	udhr_ppl.csv	Pipil	0.2031830239	0.2031830239	-1.2970244607	TTR	UDHR	Aztecan	Uto-Aztecan	13.83333333	-89.58333333
nan	zipf_stats_nan-x-bible-nanchi-v1.txt	Taiwanese	1.6378380396	-0.6378380396	-1.2939674188	a	PBC	Chinese	Sino-Tibetan	25	121.5
nan	zipf_stats_nan-x-bible-nanchi-v1.txt	Hokkien	1.6378380396	-0.6378380396	-1.2939674188	a	PBC	Chinese	Sino-Tibetan	25	118
nan	zipf_stats_nan-x-bible-nanchi-v1.txt	Xiamen	1.6378380396	-0.6378380396	-1.2939674188	a	PBC	Chinese	Sino-Tibetan	24.5	118.166666667
nan	zipf_stats_nan-x-bible-nanchi-v1.txt	Chaozhou	1.6378380396	-0.6378380396	-1.2939674188	a	PBC	Chinese	Sino-Tibetan	23.6666666667	116.666666667
hat	udhr_hat_popular.csv	Haitian_Creole_French	1.1799308334	-0.1799308334	-1.2922012044	a	UDHR	Creoles and Pidgins	other	19	-72.5
crs	udhr_crs.csv	Seselwa_Creole_French	1.1798295242	-0.1798295242	-1.2916957152	a	UDHR	Creoles and Pidgins	other	-4.75	55.5
chk	udhr_chk.csv	Chuukese	6.9989733089	6.9989733089	-1.2911054509	H	UDHR	Oceanic	Austronesian	7.333333333	151.75
cnh	udhr_cnh.csv	Chin_Haka	0.2039450511	0.2039450511	-1.2908866553	TTR	UDHR	Kuki-Chin	Sino-Tibetan	22.66666667	93.66666667
tee	zipf_stats_tee-x-bible-tepeh-v1.txt	Tepehua (Huehuetla)	6.1048744764	6.1048744764	-1.2860028695	H	PBC	Totonacan	Totonacan	20.5	-98
tbc	zipf_stats_tbc-x-bible-takia-v1.txt	Takia	1.6354900087	-0.6354900087	-1.2852838272	a	PBC	Oceanic	Austronesian	-4.6666666667	146
cuc	zipf_stats_cuc-x-bible-chius-v1.txt	Chinantec (San Felipe Usila)	6.1060942284	6.1060942284	-1.2850797149	H	PBC	Chinantecan	Oto-Manguean	17.9166666667	-96.5
cnt	zipf_stats_cnt-x-bible-Chtep-v1.txt	Chinantec (Tepetotutla)	0.0156333274	0.0156333274	-1.2807550977	TTR	PBC	Chinantecan	Oto-Manguean	17.8333333333	-96.5
tpi	zipf_stats_tpi-x-bible-tokpi-v1.txt	Tok Pisin	0.0159920266	0.0159920266	-1.2751336283	TTR	PBC	Creoles and Pidgins	other	-9.5	147.166666667
too	zipf_stats_too-x-bible-totxi-v1.txt	Totonac (Xicotepec de Juárez)	6.1194526169	6.1194526169	-1.2749695788	H	PBC	Totonacan	Totonacan	20.4166666667	-97.8333333333
gjn	udhr_gjn.csv	Gonja	0.2060950413	0.2060950413	-1.2735693977	TTR	UDHR	NA	NA	NA	NA
arn	udhr_arn.csv	Mapudungun	7.0160476289	7.0160476289	-1.263940899	H	UDHR	Araucanian	Araucanian	-38	-72
tca	udhr_tca.csv	Ticuna	0.2075195313	0.2075195313	-1.262095736	TTR	UDHR	Ticuna	Ticuna	-4	-70.5
7	udhr_007.csv	Forro	7.0190727401	7.0190727401	-1.2591280695	H	UDHR	NA	NA	NA	NA
xsm	zipf_stats_xsm-x-bible-kasem-v1.txt	Kàsim	0.0171166582	0.0171166582	-1.2575086039	TTR	PBC	Gur	Niger-Congo	11	-1.3333333333
xsm	zipf_stats_xsm-x-bible-kasem-v1.txt	Kasem	0.0171166582	0.0171166582	-1.2575086039	TTR	PBC	Gur	Niger-Congo	11.25	-1.25
hva	udhr_hva.csv	Huastec_SanLu�s_Potos�	7.023104045	7.023104045	-1.2527144266	H	UDHR	NA	NA	NA	NA
mjc	zipf_stats_mjc-x-bible-mixjc-v1.txt	Mixtec (San Juan Colorado)	0.0174796625	0.0174796625	-1.2518196657	TTR	PBC	Mixtecan	Oto-Manguean	16.5	-98
eng	freqlist_english.csv	English	0.006060591	0.006060591	-1.2472082046	TTR	EPC	Germanic	Indo-European	52	NA
fon	udhr_fon.csv	Fon	7.0273241668	7.0273241668	-1.2460003837	H	UDHR	Kwa	Niger-Congo	6.416666667	2.166666667
vag	zipf_stats_vag-x-bible-vagla-v1.txt	Vagla	1.6238180564	-0.6238180564	-1.2421180978	a	PBC	Gur	Niger-Congo	9.4166666667	-2.4166666667
kha	udhr_kha.csv	Khasi	0.2100421617	0.2100421617	-1.2417770199	TTR	UDHR	Khasian	Austro-Asiatic	25.5	92
cpa	zipf_stats_cpa-x-bible-chinandepa-v1.txt	Chinantec (Palantla)	0.0182576743	0.0182576743	-1.2396268045	TTR	PBC	Chinantecan	Oto-Manguean	18.8333333333	-96.75
tiv	udhr_tiv.csv	Tiv	1.1691014849	-0.1691014849	-1.2381674263	a	UDHR	Bantoid	Niger-Congo	7.5	9
lee	zipf_stats_lee-x-bible-lyele-v1.txt	Lyele	0.0184615385	0.0184615385	-1.2364318814	TTR	PBC	Gur	Niger-Congo	12.5	-2.6666666667
spa	freqlist_spanish.csv	Spanish (Canary Islands)	9.624604014	9.624604014	-1.2357189083	H	EPC	Romance	Indo-European	28	-15.5833333333
spa	freqlist_spanish.csv	Spanish	9.624604014	9.624604014	-1.2357189083	H	EPC	Romance	Indo-European	40	-4
bin	udhr_bin.csv	Edo	7.0350996189	7.0350996189	-1.2336299542	H	UDHR	Edoid	Niger-Congo	6.416666667	5.833333333
mio	zipf_stats_mio-x-bible-mixpn-v1.txt	Mixtec (Jicaltepec)	0.0186990346	0.0186990346	-1.2327098852	TTR	PBC	Mixtecan	Oto-Manguean	16.3333333333	-98
dan	freqlist_danish.csv	Danish	1.2392423362	-0.2392423362	-1.2317839226	a	EPC	Germanic	Indo-European	56	10
ote	zipf_stats_ote-x-bible-otomm-v1.txt	Otomí (Mezquital)	1.6203000201	-0.6203000201	-1.2291075406	a	PBC	Otomian	Oto-Manguean	20.1666666667	-99.1666666667
hus	udhr_hus.csv	Huastec_Veracruz	1.1671013115	-0.1671013115	-1.2281874238	a	UDHR	NA	NA	NA	NA
7	udhr_007.csv	Forro	1.1669980123	-0.1669980123	-1.2276720053	a	UDHR	NA	NA	NA	NA
hms	udhr_hms.csv	Hmong_Southern_Qiandong	7.0395850746	7.0395850746	-1.2264937757	H	UDHR	NA	NA	NA	NA
smo	zipf_stats_smo-x-bible-samoan-v1.txt	Samoan	6.185518561	6.185518561	-1.2249683617	H	PBC	Oceanic	Austronesian	-13.9166666667	-171.833333333
maz	zipf_stats_maz-x-bible-mazahua-v1.txt	Mazahua	6.1872949246	6.1872949246	-1.2236239422	H	PBC	Otomian	Oto-Manguean	19.4166666667	-99.9166666667
mzm	zipf_stats_mzm-x-bible-mumuy-v1.txt	Mumuye	0.0193216335	0.0193216335	-1.2229526271	TTR	PBC	Adamawa	Niger-Congo	9	11.6666666667
kgp	zipf_stats_kgp-x-bible-kaingang-v1.txt	Kaingang	0.0195569218	0.0195569218	-1.2192652311	TTR	PBC	Ge-Kaingang	Macro-Ge	-26	-52
srm	zipf_stats_srm-x-bible-saram-v1.txt	Saramaccan	0.0196613399	0.0196613399	-1.2176288094	TTR	PBC	Creoles and Pidgins	other	4.5	-55.5
lin	udhr_lin.csv	Lingala_(tones)	0.2132231405	0.2132231405	-1.2161555872	TTR	UDHR	Bantoid	Niger-Congo	2	18.5
mil	zipf_stats_mil-x-bible-mixpe-v1.txt	Mixtec (Peñoles)	0.0198788987	0.0198788987	-1.214219267	TTR	PBC	Mixtecan	Oto-Manguean	17.0833333333	-96.9166666667
djk	zipf_stats_djk-x-bible-aukan-v1.txt	Ndyuka	0.0198917594	0.0198917594	-1.2140177164	TTR	PBC	Creoles and Pidgins	other	4.5	-54.5
loz	udhr_loz.csv	Lozi	0.2135416667	0.2135416667	-1.213589994	TTR	UDHR	Bantoid	Niger-Congo	-17.83333333	26
yor	udhr_yor.csv	Yoruba	0.2136159804	0.2136159804	-1.2129914287	TTR	UDHR	Defoid	Niger-Congo	8	4.333333333
hat	udhr_hat_popular.csv	Haitian_Creole_French	0.213622291	0.213622291	-1.2129405995	TTR	UDHR	Creoles and Pidgins	other	19	-72.5
gur	zipf_stats_gur-x-bible-frafr-v1.txt	Gurenne	6.2041327785	6.2041327785	-1.2108804145	H	PBC	Gur	Niger-Congo	10.8333333333	-0.9166666667
tca	udhr_tca.csv	Ticuna	1.1635328597	-0.1635328597	-1.2103823884	a	UDHR	Ticuna	Ticuna	-4	-70.5
lin	udhr_lin_tones.csv	Lingala	0.2142070485	0.2142070485	-1.2082306263	TTR	UDHR	Bantoid	Niger-Congo	2	18.5
lhu	zipf_stats_lhu-x-bible-lahu-v1.txt	Lahu	1.6137393902	-0.6137393902	-1.2048447294	a	PBC	Burmese-Lolo	Sino-Tibetan	20	98.1666666667
ign	zipf_stats_ign-x-bible-ignacianscript-v1.txt	Ignaciano	6.2131949818	6.2131949818	-1.2040217947	H	PBC	Bolivia-Parana	Arawakan	-15.1666666667	-65.4166666667
kek	udhr_kek.csv	Q'eqchi'	7.0571394627	7.0571394627	-1.1985654549	H	UDHR	Mayan	Mayan	16	-89.83333333
pon	udhr_pon.csv	Pohnpeian	1.1610079063	-0.1610079063	-1.19778396	a	UDHR	Oceanic	Austronesian	6.883333333	158.25
maz	udhr_maz.csv	Mazahua_Central	0.215511761	0.215511761	-1.1977217214	TTR	UDHR	NA	NA	NA	NA
pau	udhr_pau.csv	Palauan	0.2155212716	0.2155212716	-1.1976451176	TTR	UDHR	Palauan	Austronesian	7.5	134.5833333
8	udhr_008.csv	CrioulodaGuin�	0.2158237356	0.2158237356	-1.1952088985	TTR	UDHR	NA	NA	NA	NA
ktu	udhr_ktu.csv	Kituba	0.2163771712	0.2163771712	-1.1907512099	TTR	UDHR	Creoles and Pidgins	other	-5	17.5
tsn	udhr_tsn.csv	Tswana	7.0632193097	7.0632193097	-1.1888926644	H	UDHR	Bantoid	Niger-Congo	-24	26
mnf	zipf_stats_mnf-x-bible-munda-v1.txt	Mundani	0.021547421	0.021547421	-1.1880704853	TTR	PBC	Bantoid	Niger-Congo	5.6666666667	9.9166666667
gur	zipf_stats_gur-x-bible-frafr-v1.txt	Gurenne	1.6091393041	-0.6091393041	-1.1878324878	a	PBC	Gur	Niger-Congo	10.8333333333	-0.9166666667
bqc	zipf_stats_bqc-x-bible-boko-v1.txt	Boko	6.2345879776	6.2345879776	-1.1878307625	H	PBC	Eastern Mande	Niger-Congo	10.5	3.5
yam	zipf_stats_yam-x-bible-yamba-v1.txt	Yamba	0.0218549128	0.0218549128	-1.183251529	TTR	PBC	Bantoid	Niger-Congo	6.4166666667	11.0833333333
otq	zipf_stats_otq-x-bible-otomq-v1.txt	Otomí (Santiago Mexquititlan)	1.60789887	-0.60789887	-1.1832450596	a	PBC	Otomian	Oto-Manguean	20.0833333333	-100.083333333
ptp	zipf_stats_ptp-x-bible-patep-v1.txt	Patep	0.0219110828	0.0219110828	-1.1823712429	TTR	PBC	Oceanic	Austronesian	-6.9166666667	146.583333333
mnf	zipf_stats_mnf-x-bible-mundcabd-v1.txt	Mundani	0.0219196038	0.0219196038	-1.1822377033	TTR	PBC	Bantoid	Niger-Congo	5.6666666667	9.9166666667
8	udhr_008.csv	CrioulodaGuin�	1.1577300317	-0.1577300317	-1.1814287796	a	UDHR	NA	NA	NA	NA
nld	freqlist_dutch.csv	Dutch (Limburg)	9.669473169	9.669473169	-1.1810984255	H	EPC	Germanic	Indo-European	51	5.5
nld	freqlist_dutch.csv	Dutch (Brabantic)	9.669473169	9.669473169	-1.1810984255	H	EPC	Germanic	Indo-European	50.75	4.5
nld	freqlist_dutch.csv	Dutch	9.669473169	9.669473169	-1.1810984255	H	EPC	Germanic	Indo-European	52.5	6
cso	zipf_stats_cso-x-bible-chids-v1.txt	Chinantec (Sochiapan)	0.0220304861	0.0220304861	-1.1804999758	TTR	PBC	Chinantecan	Oto-Manguean	17.75	-96.6666666667
tob	udhr_tob.csv	Toba	0.2179289026	0.2179289026	-1.1782526728	TTR	UDHR	Guaicuruan	Guaicuruan	-26.5	-59
nus	zipf_stats_nus-x-bible-nuer-v1.txt	Nuer	6.2498196126	6.2498196126	-1.1763028823	H	PBC	Nilotic	Nilo-Saharan	8.3333333333	32
agg	zipf_stats_agg-x-bible-angor-v1.txt	Anggor	6.249969302	6.249969302	-1.1761895917	H	PBC	Senagi	Senagi	-3.75	141.166666667
miq	udhr_miq.csv	M�skito	1.1561724473	-0.1561724473	-1.1736571052	a	UDHR	Misumalpan	Misumalpan	14	-83.66666667
yle	zipf_stats_yle-x-bible-yelro-v1.txt	Yelî Dnye	1.6052812717	-0.6052812717	-1.173564542	a	PBC	Yele	Yele	-11.3666666667	154.166666667
ctp	zipf_stats_ctp-x-bible-chawh-v1.txt	Chatino (Yaitepec)	0.0226865206	0.0226865206	-1.170218721	TTR	PBC	Zapotecan	Oto-Manguean	16.25	-97.25
ctp	zipf_stats_ctp-x-bible-chawh-v1.txt	Chatino (Sierra Occidental)	0.0226865206	0.0226865206	-1.170218721	TTR	PBC	Zapotecan	Oto-Manguean	16.25	-97.3333333333
mih	zipf_stats_mih-x-bible-mixch-v1.txt	Mixtec (Chayuco)	0.0228026887	0.0228026887	-1.1683981554	TTR	PBC	Mixtecan	Oto-Manguean	16.4166666667	-97.8333333333
gjn	udhr_gjn.csv	Gonja	1.1541393555	-0.1541393555	-1.1635128541	a	UDHR	NA	NA	NA	NA
ter	zipf_stats_ter-x-bible-teren-v1.txt	Terêna	0.0232006985	0.0232006985	-1.1621606173	TTR	PBC	Bolivia-Parana	Arawakan	-20	-56
lac	zipf_stats_lac-x-bible-lacandon-v1.txt	Lacandón	6.2700613546	6.2700613546	-1.1609831627	H	PBC	Mayan	Mayan	17	-91.5
cle	zipf_stats_cle-x-bible-chinandesanjl-v1.txt	Chinantec (Lealao)	0.0232972849	0.0232972849	-1.1606469326	TTR	PBC	Chinantecan	Oto-Manguean	17.3333333333	-95.9166666667
cko	zipf_stats_cko-x-bible-anufo-v1.txt	Anufo	1.6016155604	-0.6016155604	-1.1600078466	a	PBC	Kwa	Niger-Congo	10.0833333333	0.25
knk	zipf_stats_knk-x-bible-kuranko-v1.txt	Koranko	1.6016140416	-0.6016140416	-1.1600022297	a	PBC	Western Mande	Niger-Congo	9.3333333333	-11.25
kri	udhr_kri.csv	Krio	7.0833543459	7.0833543459	-1.1568586369	H	UDHR	NA	NA	NA	NA
bfd	zipf_stats_bfd-x-bible-bafut-v1.txt	Bafut	0.0236436407	0.0236436407	-1.1552189067	TTR	PBC	Bantoid	Niger-Congo	6.25	9.9166666667
djk	zipf_stats_djk-x-bible-aukan-v1.txt	Ndyuka	1.6003135356	-0.6003135356	-1.155192641	a	PBC	Creoles and Pidgins	other	4.5	-54.5
mih	zipf_stats_mih-x-bible-mixch-v1.txt	Mixtec (Chayuco)	6.278239605	6.278239605	-1.154793552	H	PBC	Mixtecan	Oto-Manguean	16.4166666667	-97.8333333333
ctp	zipf_stats_ctp-x-bible-chawh-v1.txt	Chatino (Yaitepec)	1.5999135779	-0.5999135779	-1.1537134998	a	PBC	Zapotecan	Oto-Manguean	16.25	-97.25
ctp	zipf_stats_ctp-x-bible-chawh-v1.txt	Chatino (Sierra Occidental)	1.5999135779	-0.5999135779	-1.1537134998	a	PBC	Zapotecan	Oto-Manguean	16.25	-97.3333333333
cta	zipf_stats_cta-x-bible-chata-v1.txt	Chatino (Tataltepec)	0.0237950279	0.0237950279	-1.1528463937	TTR	PBC	Zapotecan	Oto-Manguean	16.1666666667	-97.5833333333
nzi	udhr_nzi.csv	Nzema	0.2216091954	0.2216091954	-1.1486094779	TTR	UDHR	NA	NA	NA	NA
bav	zipf_stats_bav-x-bible-babun-v1.txt	Babungo	0.0241459029	0.0241459029	-1.1473475437	TTR	PBC	Bantoid	Niger-Congo	6.1166666667	10.4166666667
ote	zipf_stats_ote-x-bible-otomm-v1.txt	Otomí (Mezquital)	6.2903746343	6.2903746343	-1.1456093007	H	PBC	Otomian	Oto-Manguean	20.1666666667	-99.1666666667
bfd	zipf_stats_bfd-x-bible-bafut-v1.txt	Bafut	1.5976927772	-0.5976927772	-1.1455004365	a	PBC	Bantoid	Niger-Congo	6.25	9.9166666667
tet	udhr_tet.csv	Tetun	1.1505186569	-0.1505186569	-1.1454471297	a	UDHR	Central Malayo-Polynesian	Austronesian	-9	126
mda	zipf_stats_mda-x-bible-mada-v1.txt	Mada (in Nigeria)	0.0243027427	0.0243027427	-1.1448895786	TTR	PBC	Platoid	Niger-Congo	8.75	8.25
yle	zipf_stats_yle-x-bible-yelro-v1.txt	Yelî Dnye	0.0243509322	0.0243509322	-1.1441343614	TTR	PBC	Yele	Yele	-11.3666666667	154.166666667
gur	zipf_stats_gur-x-bible-frafb-v1.txt	Gurenne	0.0243748687	0.0243748687	-1.1437592329	TTR	PBC	Gur	Niger-Congo	10.8333333333	-0.9166666667
vie	udhr_vie.csv	Vietnamese	0.2223110756	0.2223110756	-1.1429561311	TTR	UDHR	Viet-Muong	Austro-Asiatic	10.5	106.5
mbl	zipf_stats_mbl-x-bible-maxakalí-v1.txt	Maxakalí	0.024698288	0.024698288	-1.1386906637	TTR	PBC	Maxakalí	Macro-Ge	-18	-40
hau	udhr_hau_NE.csv	Hausa_(Niger)	0.2230941704	0.2230941704	-1.1366486352	TTR	UDHR	West Chadic	Afro-Asiatic	12	7
hau	udhr_hau_NG.csv	Hausa_(Nigeria)	0.2230941704	0.2230941704	-1.1366486352	TTR	UDHR	West Chadic	Afro-Asiatic	12	7
tah	udhr_tah.csv	Tahitian	1.1480794515	-0.1480794515	-1.1332765469	a	UDHR	Oceanic	Austronesian	-17.66666667	-149.5833333
bib	zipf_stats_bib-x-bible-bissa-v1.txt	Bisa	0.0251382281	0.0251382281	-1.1317960015	TTR	PBC	Eastern Mande	Niger-Congo	11.5	-0.5
kng	udhr_kng.csv	Koongo	0.22382134	0.22382134	-1.130791593	TTR	UDHR	Bantoid	Niger-Congo	-5	15
hak	zipf_stats_hak-x-bible-chinhakk-v1.txt	Hakka	0.0253629234	0.0253629234	-1.1282746171	TTR	PBC	Chinese	Sino-Tibetan	25	116
tet	udhr_tet.csv	Tetun	7.1015820326	7.1015820326	-1.1278591253	H	UDHR	Central Malayo-Polynesian	Austronesian	-9	126
kmh	zipf_stats_kmh-x-bible-minimib-v1.txt	Kalam	0.0256951455	0.0256951455	-1.123068092	TTR	PBC	Madang	Trans-New Guinea	-5.25	144.583333333
srn	zipf_stats_srn-x-bible-srana-v1.txt	Sranan	0.0257110987	0.0257110987	-1.1228180763	TTR	PBC	Creoles and Pidgins	other	5.8333333333	-55.3333333333
smo	zipf_stats_smo-x-bible-samoan-v1.txt	Samoan	0.0257536498	0.0257536498	-1.1221512232	TTR	PBC	Oceanic	Austronesian	-13.9166666667	-171.833333333
mib	zipf_stats_mib-x-bible-mixat-v1.txt	Mixtec (Atatlahuca)	0.0258325171	0.0258325171	-1.120915229	TTR	PBC	Mixtecan	Oto-Manguean	17	-97.75
ibb	udhr_ibb.csv	Ibibio	1.1455277353	-0.1455277353	-1.1205445836	a	UDHR	Cross River	Niger-Congo	5.25	7.833333333
dyu	zipf_stats_dyu-x-bible-jula-v1.txt	Dyula	1.5902972541	-0.5902972541	-1.1181499864	a	PBC	Western Mande	Niger-Congo	9.8333333333	-4.6666666667
zro	udhr_zro.csv	Z�paro	1.1450148252	-0.1450148252	-1.1179853835	a	UDHR	Zaparoan	Zaparoan	-2	-76.33333333
ptp	zipf_stats_ptp-x-bible-patep-v1.txt	Patep	6.3286130863	6.3286130863	-1.1166689871	H	PBC	Oceanic	Austronesian	-6.9166666667	146.583333333
zro	udhr_zro.csv	Z�paro	0.2258805513	0.2258805513	-1.1142055209	TTR	UDHR	Zaparoan	Zaparoan	-2	-76.33333333
knj	zipf_stats_knj-x-bible-acateco-v1.txt	Kanjobal (Western)	1.5891643999	-0.5891643999	-1.113960415	a	PBC	Mayan	Mayan	15.8333333333	-91.8333333333
srn	zipf_stats_srn-x-bible-srana-v1.txt	Sranan	1.5890575905	-0.5890575905	-1.1135654078	a	PBC	Creoles and Pidgins	other	5.8333333333	-55.3333333333
nso	udhr_nso.csv	Sotho_Northern	0.2259718069	0.2259718069	-1.1134704958	TTR	UDHR	Bantoid	Niger-Congo	-24	29
kek	zipf_stats_kek-x-bible-kekchi-v1.txt	K'ekchí	6.3363800826	6.3363800826	-1.1107906291	H	PBC	Mayan	Mayan	16	-89.8333333333
cko	zipf_stats_cko-x-bible-anufo-v1.txt	Anufo	0.0265691304	0.0265691304	-1.1093711577	TTR	PBC	Kwa	Niger-Congo	10.0833333333	0.25
poe	zipf_stats_poe-x-bible-papja-v1.txt	Popoloca (San Juan Atzingo)	6.3386562623	6.3386562623	-1.1090679298	H	PBC	Popolocan	Oto-Manguean	18.1666666667	-96.4166666667
hat	zipf_stats_hat-x-bible-krayh-v1.txt	Haitian Creole	1.5877576081	-0.5877576081	-1.1087577554	a	PBC	Creoles and Pidgins	other	19	-72.5
mos	udhr_mos.csv	M�or�	0.2265848671	0.2265848671	-1.1085325564	TTR	UDHR	Gur	Niger-Congo	12.83333333	-1.25
mcu	zipf_stats_mcu-x-bible-mambilacameroon-v1.txt	Mambila	0.0266578249	0.0266578249	-1.1079811534	TTR	PBC	Bantoid	Niger-Congo	6.75	11.5
urb	zipf_stats_urb-x-bible-urubu-v1.txt	Urubú-Kaapor	0.0268039995	0.0268039995	-1.1056903313	TTR	PBC	Tupi-Guaraní	Tupian	-2.3333333333	-46.5
gkn	zipf_stats_gkn-x-bible-gokan-v1.txt	Gokana	0.0272808145	0.0272808145	-1.0982177723	TTR	PBC	Cross River	Niger-Congo	4.5833333333	7.3333333333
top	zipf_stats_top-x-bible-totpa-v1.txt	Totonac (Papantla)	6.3551808471	6.3551808471	-1.0965614961	H	PBC	Totonacan	Totonacan	20.3333333333	-97.3333333333
stp	zipf_stats_stp-x-bible-tepes-v1.txt	Tepehuan (Southeastern)	0.0274560672	0.0274560672	-1.0954712435	TTR	PBC	Tepiman	Uto-Aztecan	23	-104.5
mau	zipf_stats_mau-x-bible-huautla-v1.txt	Mazatec (Huautla)	6.358372558	6.358372558	-1.094145888	H	PBC	Popolocan	Oto-Manguean	18.25	-96.8333333333
mks	zipf_stats_mks-x-bible-mixsi-v1.txt	Mixtec (Silacayoapan)	0.0276552244	0.0276552244	-1.0923500876	TTR	PBC	Mixtecan	Oto-Manguean	17.5	-98.1666666667
wob	zipf_stats_wob-x-bible-wenor-v1.txt	Wobe	0.027661198	0.027661198	-1.0922564705	TTR	PBC	Kru	Niger-Congo	7.4166666667	-7.3333333333
chj	udhr_chj.csv	Chinantec_Ojitl�n	7.1273576528	7.1273576528	-1.086851157	H	UDHR	Chinantecan	Oto-Manguean	17.58333333	-96.66666667
bfa	udhr_bfa.csv	Bari	0.2292993631	0.2292993631	-1.0866684444	TTR	UDHR	Nilotic	Nilo-Saharan	5	31.66666667
hlt	udhr_hlt.csv	NgaLa	1.1386180807	-0.1386180807	-1.0860683874	a	UDHR	NA	NA	NA	NA
loz	udhr_loz.csv	Lozi	1.1374455048	-0.1374455048	-1.0802177395	a	UDHR	Bantoid	Niger-Congo	-17.83333333	26
yle	zipf_stats_yle-x-bible-yelro-v1.txt	Yelî Dnye	6.3768262726	6.3768262726	-1.0801794155	H	PBC	Yele	Yele	-11.3666666667	154.166666667
byx	zipf_stats_byx-x-bible-qaqet-v1.txt	Baining	0.0285171437	0.0285171437	-1.0788422432	TTR	PBC	Baining	Baining-Taulil	-4.5833333333	152
mxt	zipf_stats_mxt-x-bible-jamiltepec-v1.txt	Mixtec (Jamiltepec)	0.0287394733	0.0287394733	-1.0753579337	TTR	PBC	Mixtecan	Oto-Manguean	16.25	-97.8333333333
yor	zipf_stats_yor-x-bible-yorub-v1.txt	Yoruba	1.5782104108	-0.5782104108	-1.0734498888	a	PBC	Defoid	Niger-Congo	8	4.3333333333
vie	udhr_vie.csv	Vietnamese	1.1359041441	-0.1359041441	-1.0725270144	a	UDHR	Viet-Muong	Austro-Asiatic	10.5	106.5
hus	udhr_hus.csv	Huastec_Veracruz	0.2310606061	0.2310606061	-1.0724823803	TTR	UDHR	NA	NA	NA	NA
sot	udhr_sot.csv	Sotho_Southern	1.1354330665	-0.1354330665	-1.0701765403	a	UDHR	Bantoid	Niger-Congo	-28	27
aau	zipf_stats_aau-x-bible-abau-v1.txt	Abau	0.0293062841	0.0293062841	-1.0664749766	TTR	PBC	Upper Sepik	Sepik	-4	141.25
bfa	udhr_bfa.csv	Bari	7.1428019753	7.1428019753	-1.0622798651	H	UDHR	Nilotic	Nilo-Saharan	5	31.66666667
maz	zipf_stats_maz-x-bible-mazahua-v1.txt	Mazahua	0.0297144903	0.0297144903	-1.0600776424	TTR	PBC	Otomian	Oto-Manguean	19.4166666667	-99.9166666667
bex	zipf_stats_bex-x-bible-jurmo-v1.txt	Jur Mödö	0.0297962766	0.0297962766	-1.0587959022	TTR	PBC	Bongo-Bagirmi	Nilo-Saharan	6	30
pon	udhr_pon.csv	Pohnpeian	0.2328633933	0.2328633933	-1.0579616954	TTR	UDHR	Oceanic	Austronesian	6.883333333	158.25
stp	zipf_stats_stp-x-bible-tepes-v1.txt	Tepehuan (Southeastern)	6.4080673408	6.4080673408	-1.0565349879	H	PBC	Tepiman	Uto-Aztecan	23	-104.5
kek	zipf_stats_kek-x-bible-kekchicatholic-v1.txt	K'ekchí	6.4089595003	6.4089595003	-1.0558597677	H	PBC	Mayan	Mayan	16	-89.8333333333
kmh	zipf_stats_kmh-x-bible-minimib-v1.txt	Kalam	6.4094193401	6.4094193401	-1.0555117434	H	PBC	Madang	Trans-New Guinea	-5.25	144.583333333
kpg	zipf_stats_kpg-x-bible-kapin-v1.txt	Kapingamarangi	0.0301110194	0.0301110194	-1.0538633096	TTR	PBC	Oceanic	Austronesian	1.05	154.75
cut	zipf_stats_cut-x-bible-cuiteteu-v1.txt	Cuicatec	0.0303089115	0.0303089115	-1.0507619801	TTR	PBC	Mixtecan	Oto-Manguean	17.8333333333	-96.8333333333
yua	udhr_yua.csv	Maya_Yucat�n	0.2337908187	0.2337908187	-1.0504916778	TTR	UDHR	Mayan	Mayan	20	-89
mej	zipf_stats_mej-x-bible-meyah-v1.txt	Meyah	1.5719741297	-0.5719741297	-1.0503865986	a	PBC	East Bird's Head	East Bird's Head	-1.1666666667	133.5
miz	zipf_stats_miz-x-bible-mixco-v1.txt	Mixtec (Coatzospan)	0.0303482216	0.0303482216	-1.0501459193	TTR	PBC	Mixtecan	Oto-Manguean	18.0833333333	-96.5833333333
jic	zipf_stats_jic-x-bible-wbt-v1.txt	Tol	0.030432479	0.030432479	-1.0488254525	TTR	PBC	Tol	Tol	14.6666666667	-87
kac	zipf_stats_kac-x-bible-kachin-v1.txt	Jingpho	1.571528313	-0.571528313	-1.0487378596	a	PBC	Jingpho	Sino-Tibetan	25.4166666667	97
nso	udhr_nso.csv	Sotho_Northern	7.1514567813	7.1514567813	-1.0485104191	H	UDHR	Bantoid	Niger-Congo	-24	29
cut	zipf_stats_cut-x-bible-cuiteteu-v1.txt	Cuicatec	6.4191755297	6.4191755297	-1.0481278884	H	PBC	Mixtecan	Oto-Manguean	17.8333333333	-96.8333333333
bcl	udhr_bcl.csv	Bicolano_Central	1.1294127896	-0.1294127896	-1.0401379553	a	UDHR	Meso-Philippine	Austronesian	13.33333333	123.5
gur	zipf_stats_gur-x-bible-frafr-v1.txt	Gurenne	0.0309954302	0.0309954302	-1.0400029824	TTR	PBC	Gur	Niger-Congo	10.8333333333	-0.9166666667
mio	zipf_stats_mio-x-bible-mixpn-v1.txt	Mixtec (Jicaltepec)	6.4303804918	6.4303804918	-1.0396475473	H	PBC	Mixtecan	Oto-Manguean	16.3333333333	-98
txu	zipf_stats_txu-x-bible-kayap-v1.txt	Kayapó	0.0311157596	0.0311157596	-1.0381172017	TTR	PBC	Ge-Kaingang	Macro-Ge	-9	-52
kac	zipf_stats_kac-x-bible-kachin-v1.txt	Jingpho	0.031185124	0.031185124	-1.0370301352	TTR	PBC	Jingpho	Sino-Tibetan	25.4166666667	97
ctp	zipf_stats_ctp-x-bible-chawh-v1.txt	Chatino (Yaitepec)	6.4367978709	6.4367978709	-1.0347906309	H	PBC	Zapotecan	Oto-Manguean	16.25	-97.25
ctp	zipf_stats_ctp-x-bible-chawh-v1.txt	Chatino (Sierra Occidental)	6.4367978709	6.4367978709	-1.0347906309	H	PBC	Zapotecan	Oto-Manguean	16.25	-97.3333333333
kma	zipf_stats_kma-x-bible-koma-v1.txt	Konni	0.0313368576	0.0313368576	-1.0346521935	TTR	PBC	Gur	Niger-Congo	10.25	-1.5833333333
nds	udhr_nds.csv	SaxonLow	0.2361921868	0.2361921868	-1.031149678	TTR	UDHR	Germanic	Indo-European	53	10
yor	zipf_stats_yor-x-bible-yorub-v1.txt	Yoruba	6.4423461855	6.4423461855	-1.0305914555	H	PBC	Defoid	Niger-Congo	8	4.3333333333
cya	zipf_stats_cya-x-bible-chano-v1.txt	Chatino (Nopala)	0.0316710126	0.0316710126	-1.0294153764	TTR	PBC	Zapotecan	Oto-Manguean	16.0833333333	-97.1666666667
apn	zipf_stats_apn-x-bible-apina-v1.txt	Apinayé	0.0319000135	0.0319000135	-1.0258265154	TTR	PBC	Ge-Kaingang	Macro-Ge	-5.5	-48
gde	zipf_stats_gde-x-bible-gude-v1.txt	Gude	1.5650627383	-0.5650627383	-1.0248265857	a	PBC	Biu-Mandara	Afro-Asiatic	10.4166666667	13.4166666667
tsn	udhr_tsn.csv	Tswana	0.2369863014	0.2369863014	-1.0247534223	TTR	UDHR	Bantoid	Niger-Congo	-24	26
tgl	udhr_tgl.csv	Tagalog	7.1666382305	7.1666382305	-1.024357348	H	UDHR	Meso-Philippine	Austronesian	15	121
sot	udhr_sot.csv	Sotho_Southern	0.2370990237	0.2370990237	-1.0238454921	TTR	UDHR	Bantoid	Niger-Congo	-28	27
ven	udhr_ven.csv	Venda	0.2374681393	0.2374681393	-1.0208724227	TTR	UDHR	Bantoid	Niger-Congo	-22	30
hva	udhr_hva.csv	Huastec_SanLu�s_Potos�	1.125459026	-0.125459026	-1.0204103802	a	UDHR	NA	NA	NA	NA
tik	zipf_stats_tik-x-bible-tikar-v1.txt	Tikar	0.0323064498	0.0323064498	-1.0194569188	TTR	PBC	Bantoid	Niger-Congo	5.8333333333	11.6666666667
cko	zipf_stats_cko-x-bible-anufo-v1.txt	Anufo	6.4573065248	6.4573065248	-1.0192689022	H	PBC	Kwa	Niger-Congo	10.0833333333	0.25
fra	freqlist_french.csv	French	0.0079349502	0.0079349502	-1.0189406744	TTR	EPC	Romance	Indo-European	48	2
urb	zipf_stats_urb-x-bible-urubu-v1.txt	Urubú-Kaapor	6.4600894436	6.4600894436	-1.0171626835	H	PBC	Tupi-Guaraní	Tupian	-2.3333333333	-46.5
vie	zipf_stats_vie-x-bible-tieng-v1.txt	Vietnamese	0.0324928516	0.0324928516	-1.0165356632	TTR	PBC	Viet-Muong	Austro-Asiatic	10.5	106.5
bba	udhr_bba.csv	Baatonum	1.1241743003	-0.1241743003	-1.0140001531	a	UDHR	Gur	Niger-Congo	10	2.5
ign	zipf_stats_ign-x-bible-ignacianbible-v1.txt	Ignaciano	6.4653434114	6.4653434114	-1.013186281	H	PBC	Bolivia-Parana	Arawakan	-15.1666666667	-65.4166666667
wer	zipf_stats_wer-x-bible-weri-v1.txt	Weri	1.5615549808	-0.5615549808	-1.011854042	a	PBC	Goilalan	Trans-New Guinea	-7.75	146.916666667
bam	zipf_stats_bam-x-bible-bamba-v1.txt	Bambara	1.5609629795	-0.5609629795	-1.0096646767	a	PBC	Western Mande	Niger-Congo	12.5	-7.5
knk	zipf_stats_knk-x-bible-kuranko-v1.txt	Koranko	0.0329543709	0.0329543709	-1.0093028157	TTR	PBC	Western Mande	Niger-Congo	9.3333333333	-11.25
spa	freqlist_spanish.csv	Spanish (Canary Islands)	0.0080660065	0.0080660065	-1.0029800742	TTR	EPC	Romance	Indo-European	28	-15.5833333333
spa	freqlist_spanish.csv	Spanish	0.0080660065	0.0080660065	-1.0029800742	TTR	EPC	Romance	Indo-European	40	-4
tpi	zipf_stats_tpi-x-bible-tokpi-v1.txt	Tok Pisin	6.4790914529	6.4790914529	-1.0027812408	H	PBC	Creoles and Pidgins	other	-9.5	147.166666667
nhn	udhr_nhn.csv	Nahuatl_Central	1.1218268183	-0.1218268183	-1.0022872305	a	UDHR	Aztecan	Uto-Aztecan	19	-98.25
cjp	zipf_stats_cjp-x-bible-cabec-v1.txt	Cabécar	6.4882206729	6.4882206729	-0.9958719002	H	PBC	Talamanca	Chibchan	9.75	-83.4166666667
quc	udhr_quc.csv	K'iche'_Central	0.2409090909	0.2409090909	-0.9931570195	TTR	UDHR	Mayan	Mayan	15	-91.41666667
mco	zipf_stats_mco-x-bible-coatlan-v1.txt	Mixe (Coatlán)	1.5564033702	-0.5564033702	-0.9928021282	a	PBC	Mixe-Zoque	Mixe-Zoque	16.9166666667	-95.6666666667
quy	zipf_stats_quy-x-bible-queay-v1.txt	Quechua (Ayacucho)	6.4931122963	6.4931122963	-0.9921697337	H	PBC	Quechuan	Quechuan	-14	-74
arn	udhr_arn.csv	Mapudungun	0.2412406663	0.2412406663	-0.9904863206	TTR	UDHR	Araucanian	Araucanian	-38	-72
bgr	zipf_stats_bgr-x-bible-bawm-v1.txt	Bawm	0.0342122673	0.0342122673	-0.9895892893	TTR	PBC	Kuki-Chin	Sino-Tibetan	22.5	92.25
cta	zipf_stats_cta-x-bible-chata-v1.txt	Chatino (Tataltepec)	6.4968705937	6.4968705937	-0.9893253114	H	PBC	Zapotecan	Oto-Manguean	16.1666666667	-97.5833333333
mie	zipf_stats_mie-x-bible-mixoc-v1.txt	Mixtec (Ocotepec)	0.034260127	0.034260127	-0.9888392407	TTR	PBC	Mixtecan	Oto-Manguean	17.1666666667	-97.75
mhx	zipf_stats_mhx-x-bible-lhaov-v1.txt	Maru	0.0344396377	0.0344396377	-0.9860259812	TTR	PBC	Burmese-Lolo	Sino-Tibetan	23.5	98.5
mos	zipf_stats_mos-x-bible-moopr-v1.txt	Mooré	6.5013449901	6.5013449901	-0.9859389182	H	PBC	Gur	Niger-Congo	12.8333333333	-1.25
hil	udhr_hil.csv	Hiligaynon	0.2421953676	0.2421953676	-0.9827966072	TTR	UDHR	Meso-Philippine	Austronesian	10.25	123
tzh	udhr_tzh.csv	Tzeltal_Oxchuc	7.1933588599	7.1933588599	-0.9818459083	H	UDHR	Mayan	Mayan	16.41666667	-92.5
hat	zipf_stats_hat-x-bible-krayh-v1.txt	Haitian Creole	0.0347871057	0.0347871057	-0.9805805251	TTR	PBC	Creoles and Pidgins	other	19	-72.5
ote	zipf_stats_ote-x-bible-otomm-v1.txt	Otomí (Mezquital)	0.0348796803	0.0348796803	-0.9791297126	TTR	PBC	Otomian	Oto-Manguean	20.1666666667	-99.1666666667
otm	zipf_stats_otm-x-bible-otomh-v1.txt	Otomí (Sierra)	0.0349925253	0.0349925253	-0.9773612261	TTR	PBC	Otomian	Oto-Manguean	20.6666666667	-98.8333333333
cbc	zipf_stats_cbc-x-bible-carap-v1.txt	Carapana	6.5145142914	6.5145142914	-0.9759718905	H	PBC	Tucanoan	Tucanoan	0.8333333333	-70.75
7	udhr_007.csv	Forro	0.2433526012	0.2433526012	-0.9734755822	TTR	UDHR	NA	NA	NA	NA
sps	zipf_stats_sps-x-bible-sapos-v1.txt	Taiof	0.035293839	0.035293839	-0.9726390919	TTR	PBC	Oceanic	Austronesian	-5.5333333333	154.633333333
sur	zipf_stats_sur-x-bible-mwagh-v1.txt	Mupun	0.035343698	0.035343698	-0.9718577106	TTR	PBC	West Chadic	Afro-Asiatic	9.5	8.8333333333
mri	zipf_stats_mri-x-bible-maori-v1.txt	Maori	0.0355730203	0.0355730203	-0.9682638127	TTR	PBC	Oceanic	Austronesian	-40	176
tem	zipf_stats_tem-x-bible-themn-v1.txt	Temne	1.5497613508	-0.5497613508	-0.9682383187	a	PBC	Southern Atlantic	Niger-Congo	8.6666666667	-13.0833333333
chf	zipf_stats_chf-x-bible-chota-v1.txt	Chontal Maya	6.5255917793	6.5255917793	-0.9675880267	H	PBC	Mayan	Mayan	18.1666666667	-92.5833333333
yor	zipf_stats_yor-x-bible-yorub-v1.txt	Yoruba	0.035753411	0.035753411	-0.9654367621	TTR	PBC	Defoid	Niger-Congo	8	4.3333333333
war	udhr_war.csv	Waray-Waray	7.2040175654	7.2040175654	-0.9648883394	H	UDHR	Meso-Philippine	Austronesian	12	125
knj	zipf_stats_knj-x-bible-acateco-v1.txt	Kanjobal (Western)	0.0358347386	0.0358347386	-0.9641622105	TTR	PBC	Mayan	Mayan	15.8333333333	-91.8333333333
nan	zipf_stats_nan-x-bible-nanchi-v1.txt	Taiwanese	0.0358632193	0.0358632193	-0.9637158661	TTR	PBC	Chinese	Sino-Tibetan	25	121.5
nan	zipf_stats_nan-x-bible-nanchi-v1.txt	Hokkien	0.0358632193	0.0358632193	-0.9637158661	TTR	PBC	Chinese	Sino-Tibetan	25	118
nan	zipf_stats_nan-x-bible-nanchi-v1.txt	Xiamen	0.0358632193	0.0358632193	-0.9637158661	TTR	PBC	Chinese	Sino-Tibetan	24.5	118.166666667
nan	zipf_stats_nan-x-bible-nanchi-v1.txt	Chaozhou	0.0358632193	0.0358632193	-0.9637158661	TTR	PBC	Chinese	Sino-Tibetan	23.6666666667	116.666666667
bru	zipf_stats_bru-x-bible-bruea-v1.txt	Bru (Eastern)	0.0358723718	0.0358723718	-0.9635724298	TTR	PBC	Katuic	Austro-Asiatic	17.3333333333	106
zpz	zipf_stats_zpz-x-bible-ztexm-v1.txt	Zapotec (Texmelucan)	0.0360666586	0.0360666586	-0.960527602	TTR	PBC	Zapotecan	Oto-Manguean	16.5	-97.1666666667
ibb	udhr_ibb.csv	Ibibio	7.207665225	7.207665225	-0.9590850606	H	UDHR	Cross River	Niger-Congo	5.25	7.833333333
abt	zipf_stats_abt-x-bible-mapri-v1.txt	Ambulas	0.0361745328	0.0361745328	-0.9588370169	TTR	PBC	Middle Sepik	Sepik	-3.8333333333	143
hvn	zipf_stats_hvn-x-bible-hawu-v1.txt	Sawu	0.0361937857	0.0361937857	-0.9585352889	TTR	PBC	Central Malayo-Polynesian	Austronesian	-11.5	121.916666667
bcl	udhr_bcl.csv	Bicolano_Central	0.2452165156	0.2452165156	-0.9584625437	TTR	UDHR	Meso-Philippine	Austronesian	13.33333333	123.5
gfk	zipf_stats_gfk-x-bible-patpa-v1.txt	Patpatar	0.0362444921	0.0362444921	-0.9577406273	TTR	PBC	Oceanic	Austronesian	-3.7666666667	152.5
apn	zipf_stats_apn-x-bible-apina-v1.txt	Apinayé	6.5394044656	6.5394044656	-0.9571340608	H	PBC	Ge-Kaingang	Macro-Ge	-5.5	-48
nko	zipf_stats_nko-x-bible-nkony-v1.txt	Nkonya	6.544323122	6.544323122	-0.9534114347	H	PBC	Kwa	Niger-Congo	7.1666666667	0.25
lns	udhr_lns.csv	Lamnso'	0.2459749553	0.2459749553	-0.9523536341	TTR	UDHR	Bantoid	Niger-Congo	6.166666667	10.75
hva	udhr_hva.csv	Huastec_SanLu�s_Potos�	0.2462606838	0.2462606838	-0.9500522124	TTR	UDHR	NA	NA	NA	NA
mjc	zipf_stats_mjc-x-bible-mixjc-v1.txt	Mixtec (San Juan Colorado)	1.5447587914	-0.5447587914	-0.9497376326	a	PBC	Mixtecan	Oto-Manguean	16.5	-98
bex	zipf_stats_bex-x-bible-jurmo-v1.txt	Jur Mödö	6.5508393335	6.5508393335	-0.9484797182	H	PBC	Bongo-Bagirmi	Nilo-Saharan	6	30
chq	zipf_stats_chq-x-bible-chinq-v1.txt	Chinantec (Quiotepec)	0.0369157284	0.0369157284	-0.9472211326	TTR	PBC	Chinantecan	Oto-Manguean	17.5833333333	-96.6666666667
knk	zipf_stats_knk-x-bible-kuranko-v1.txt	Koranko	6.5548365028	6.5548365028	-0.9454545086	H	PBC	Western Mande	Niger-Congo	9.3333333333	-11.25
abt	zipf_stats_abt-x-bible-mapri-v1.txt	Ambulas	1.5431929429	-0.5431929429	-0.9439467426	a	PBC	Middle Sepik	Sepik	-3.8333333333	143
toj	udhr_toj.csv	Tojolabal	0.2471859523	0.2471859523	-0.9425995678	TTR	UDHR	Mayan	Mayan	16.33333333	-91.5
bam	zipf_stats_bam-x-bible-bamba-v1.txt	Bambara	0.0372290292	0.0372290292	-0.9423111387	TTR	PBC	Western Mande	Niger-Congo	12.5	-7.5
gde	zipf_stats_gde-x-bible-gude-v1.txt	Gude	0.037348152	0.037348152	-0.9404442676	TTR	PBC	Biu-Mandara	Afro-Asiatic	10.4166666667	13.4166666667
emk	udhr_emk.csv	Maninkakan_Eastern	0.2474576271	0.2474576271	-0.9404113427	TTR	UDHR	Western Mande	Niger-Congo	10.5	-9.5
hlt	udhr_hlt.csv	NgaLa	0.2475032566	0.2475032566	-0.9400438165	TTR	UDHR	NA	NA	NA	NA
kpw	zipf_stats_kpw-x-bible-kobon-v1.txt	Kobon	6.5629042682	6.5629042682	-0.9393485171	H	PBC	Madang	Trans-New Guinea	-5.1666666667	144.333333333
dyu	zipf_stats_dyu-x-bible-jula-v1.txt	Dyula	0.0374927259	0.0374927259	-0.9381785314	TTR	PBC	Western Mande	Niger-Congo	9.8333333333	-4.6666666667
eng	zipf_stats_eng-x-bible-engba-v1.txt	English	0.0375068277	0.0375068277	-0.9379575305	TTR	PBC	Germanic	Indo-European	52	NA
vie	zipf_stats_vie-x-bible-vietn-v1.txt	Vietnamese	0.0376777251	0.0376777251	-0.9352792572	TTR	PBC	Viet-Muong	Austro-Asiatic	10.5	106.5
ese	zipf_stats_ese-x-bible-eseej-v1.txt	Ese Ejja	1.5408236886	-0.5408236886	-0.9351846617	a	PBC	Tacanan	Tacanan	-11	-66
sxn	zipf_stats_sxn-x-bible-sangi-v1.txt	Sangir	6.575271827	6.575271827	-0.9299882786	H	PBC	Sangiric	Austronesian	3.5	125.5
tet	udhr_tet.csv	Tetun	0.248862898	0.248862898	-0.9290924827	TTR	UDHR	Central Malayo-Polynesian	Austronesian	-9	126
9	udhr_009.csv	Kimbundo	0.2490134175	0.2490134175	-0.927880112	TTR	UDHR	NA	NA	NA	NA
chq	zipf_stats_chq-x-bible-chinantequio-v1.txt	Chinantec (Quiotepec)	0.0382156943	0.0382156943	-0.9268483005	TTR	PBC	Chinantecan	Oto-Manguean	17.5833333333	-96.6666666667
bam	zipf_stats_bam-x-bible-bamba-v1.txt	Bambara	6.5828528853	6.5828528853	-0.9242506456	H	PBC	Western Mande	Niger-Congo	12.5	-7.5
ddn	udhr_ddn.csv	Dendi	7.2301933814	7.2301933814	-0.9232436757	H	UDHR	NA	NA	NA	NA
bgr	zipf_stats_bgr-x-bible-bawm-v1.txt	Bawm	1.5375170382	-0.5375170382	-0.9229558612	a	PBC	Kuki-Chin	Sino-Tibetan	22.5	92.25
kpw	zipf_stats_kpw-x-bible-kobon-v1.txt	Kobon	0.0386284263	0.0386284263	-0.9203800388	TTR	PBC	Madang	Trans-New Guinea	-5.1666666667	144.333333333
xsi	zipf_stats_xsi-x-bible-sio-v1.txt	Sio	0.0386448224	0.0386448224	-0.920123082	TTR	PBC	Oceanic	Austronesian	-5.95	147.333333333
pov	udhr_pov.csv	Crioulo_Upper_Guinea	7.2323735703	7.2323735703	-0.9197750835	H	UDHR	Creoles and Pidgins	other	12	-15
lcm	zipf_stats_lcm-x-bible-tungag-v1.txt	Tungak	0.0387517051	0.0387517051	-0.9184480356	TTR	PBC	Oceanic	Austronesian	-2.55	150.25
tfr	zipf_stats_tfr-x-bible-terib-v1.txt	Teribe	6.5929115427	6.5929115427	-0.9166378715	H	PBC	Talamanca	Chibchan	9.3333333333	-82.6666666667
ibo	zipf_stats_ibo-x-bible-igbo-v1.txt	Igbo	1.5357089905	-0.5357089905	-0.9162692593	a	PBC	Igboid	Niger-Congo	6	7.3333333333
cle	zipf_stats_cle-x-bible-chinandesanjl-v1.txt	Chinantec (Lealao)	1.5350500696	-0.5350500696	-0.9138324089	a	PBC	Chinantecan	Oto-Manguean	17.3333333333	-95.9166666667
tfr	zipf_stats_tfr-x-bible-terib-v1.txt	Teribe	0.0391549809	0.0391549809	-0.9121279697	TTR	PBC	Talamanca	Chibchan	9.3333333333	-82.6666666667
caa	zipf_stats_caa-x-bible-chort-v1.txt	Chortí	0.039206297	0.039206297	-0.911323753	TTR	PBC	Mayan	Mayan	14.8333333333	-89.25
pau	udhr_pau.csv	Palauan	1.1035284273	-0.1035284273	-0.9109861518	a	UDHR	Palauan	Austronesian	7.5	134.5833333
ood	zipf_stats_ood-x-bible-tohon-v1.txt	O'odham	0.0392877256	0.0392877256	-0.9100476186	TTR	PBC	Tepiman	Uto-Aztecan	32	-112
ood	zipf_stats_ood-x-bible-tohon-v1.txt	Nevome	0.0392877256	0.0392877256	-0.9100476186	TTR	PBC	Tepiman	Uto-Aztecan	31	-112.5
pov	udhr_pov.csv	Crioulo_Upper_Guinea	0.2515306122	0.2515306122	-0.9076051782	TTR	UDHR	Creoles and Pidgins	other	12	-15
otq	zipf_stats_otq-x-bible-otomq-v1.txt	Otomí (Santiago Mexquititlan)	0.0394813947	0.0394813947	-0.9070124712	TTR	PBC	Otomian	Oto-Manguean	20.0833333333	-100.083333333
ddn	udhr_ddn.csv	Dendi	1.1026916077	-0.1026916077	-0.9068107829	a	UDHR	NA	NA	NA	NA
xon	zipf_stats_xon-x-bible-kliko-v1.txt	Konkomba	0.0397267206	0.0397267206	-0.9031677678	TTR	PBC	Gur	Niger-Congo	10	0.0833333333
tos	zipf_stats_tos-x-bible-totsi-v1.txt	Totonac (Sierra)	6.6115448019	6.6115448019	-0.9025355128	H	PBC	Totonacan	Totonacan	19.9166666667	-97.4166666667
bzd	zipf_stats_bzd-x-bible-bribr-v1.txt	Bribri	6.6150779843	6.6150779843	-0.8998614661	H	PBC	Talamanca	Chibchan	9.4166666667	-83
cya	zipf_stats_cya-x-bible-chano-v1.txt	Chatino (Nopala)	6.6212760652	6.6212760652	-0.8951705229	H	PBC	Zapotecan	Oto-Manguean	16.0833333333	-97.1666666667
xon	zipf_stats_xon-x-bible-klikp-v1.txt	Konkomba	0.0403499319	0.0403499319	-0.8934009123	TTR	PBC	Gur	Niger-Congo	10	0.0833333333
mcf	udhr_mcf.csv	Mats�s	1.0996671059	-0.0996671059	-0.8917198235	a	UDHR	Panoan	Panoan	-5.416666667	-73.25
boa	zipf_stats_boa-x-bible-bora-v1.txt	Bora	0.0404912048	0.0404912048	-0.8911869088	TTR	PBC	Boran	Huitotoan	-2.1666666667	-72.3333333333
crn	zipf_stats_crn-x-bible-corpl-v1.txt	Cora	0.0404976178	0.0404976178	-0.8910864054	TTR	PBC	Corachol	Uto-Aztecan	22.1666666667	-104.833333333
leu	zipf_stats_leu-x-bible-kara-v1.txt	Kara (in Papua New Guinea)	0.0405109489	0.0405109489	-0.8908774828	TTR	PBC	Oceanic	Austronesian	-2.8333333333	151.116666667
vag	zipf_stats_vag-x-bible-vagla-v1.txt	Vagla	0.0405171704	0.0405171704	-0.8907799806	TTR	PBC	Gur	Niger-Congo	9.4166666667	-2.4166666667
cha	udhr_cha.csv	Chamorro	7.2514154502	7.2514154502	-0.8894802234	H	UDHR	Chamorro	Austronesian	13.45	144.75
miq	udhr_miq.csv	M�skito	0.2543595911	0.2543595911	-0.8848189551	TTR	UDHR	Misumalpan	Misumalpan	14	-83.66666667
mej	zipf_stats_mej-x-bible-meyah-v1.txt	Meyah	0.0408980903	0.0408980903	-0.8848102723	TTR	PBC	East Bird's Head	East Bird's Head	-1.1666666667	133.5
kyq	zipf_stats_kyq-x-bible-kenga-v1.txt	Kenga	6.63642116	6.63642116	-0.8837081396	H	PBC	Bongo-Bagirmi	Nilo-Saharan	12	18
ibo	udhr_ibo.csv	Igbo	0.2546942706	0.2546942706	-0.8821232539	TTR	UDHR	Igboid	Niger-Congo	6	7.333333333
khm	zipf_stats_khm-x-bible-kalam-v1.txt	Khmer	1.5264524951	-0.5264524951	-0.8820364792	a	PBC	Khmer	Austro-Asiatic	12.5	105
csw	udhr_csw.csv	CreeSwampy	7.2563266564	7.2563266564	-0.8816666931	H	UDHR	NA	NA	NA	NA
maw	zipf_stats_maw-x-bible-mampruli-v1.txt	Mampruli	0.041260668	0.041260668	-0.8791280197	TTR	PBC	Gur	Niger-Congo	10.3333333333	-0.6666666667
kmb	udhr_kmb.csv	Mbundu	0.2554426705	0.2554426705	-0.8760952107	TTR	UDHR	NA	NA	NA	NA
csa	udhr_csa.csv	Chinantec_Chiltepec	7.2609807637	7.2609807637	-0.8742621968	H	UDHR	NA	NA	NA	NA
kyq	zipf_stats_kyq-x-bible-kenga-v1.txt	Kenga	0.0415761713	0.0415761713	-0.8741835087	TTR	PBC	Bongo-Bagirmi	Nilo-Saharan	12	18
otm	zipf_stats_otm-x-bible-otomh-v1.txt	Otomí (Sierra)	1.5238925854	-0.5238925854	-0.8725693081	a	PBC	Otomian	Oto-Manguean	20.6666666667	-98.8333333333
mxp	zipf_stats_mxp-x-bible-mitla-v1.txt	Mixe (Tlahuitoltepec)	0.041708126	0.041708126	-0.8721155383	TTR	PBC	Mixe-Zoque	Mixe-Zoque	17.0833333333	-96.1666666667
mib	zipf_stats_mib-x-bible-mixat-v1.txt	Mixtec (Atatlahuca)	1.5236631906	-0.5236631906	-0.8717209502	a	PBC	Mixtecan	Oto-Manguean	17	-97.75
fij	zipf_stats_fij-x-bible-fijih-v1.txt	Fijian	0.0417399375	0.0417399375	-0.8716169942	TTR	PBC	Oceanic	Austronesian	-17.8333333333	178
fij	zipf_stats_fij-x-bible-fijih-v1.txt	Nadroga	0.0417399375	0.0417399375	-0.8716169942	TTR	PBC	Oceanic	Austronesian	-18.0833333333	177.416666667
ibo	udhr_ibo.csv	Igbo	1.0955352368	-0.0955352368	-0.8711035788	a	UDHR	Igboid	Niger-Congo	6	7.333333333
acn	zipf_stats_acn-x-bible-ngoch-v1.txt	Achang	0.0418400566	0.0418400566	-0.8700479457	TTR	PBC	Burmese-Lolo	Sino-Tibetan	25	98.5
lac	zipf_stats_lac-x-bible-lacandon-v1.txt	Lacandón	0.0418891036	0.0418891036	-0.8692792899	TTR	PBC	Mayan	Mayan	17	-91.5
ake	zipf_stats_ake-x-bible-akawa-v1.txt	Akawaio	0.0420540817	0.0420540817	-0.8666937828	TTR	PBC	Cariban	Cariban	6	-59.5
aka	udhr_aka_fante.csv	Akan_Asante	0.2573340196	0.2573340196	-0.8608611973	TTR	UDHR	Kwa	Niger-Congo	6.5	-1.25
por	freqlist_portuguese.csv	Portuguese	0.0092500936	0.0092500936	-0.8587768511	TTR	EPC	Romance	Indo-European	39	-8
cao	zipf_stats_cao-x-bible-chaco-v1.txt	Chácobo	1.5201041564	-0.5201041564	-0.8585587727	a	PBC	Panoan	Panoan	-12.1666666667	-66.75
shk	zipf_stats_shk-x-bible-shill-v1.txt	Shilluk	0.0425781667	0.0425781667	-0.8584804168	TTR	PBC	Nilotic	Nilo-Saharan	9.6666666667	31.75
mcf	udhr_mcf.csv	Mats�s	0.2579462103	0.2579462103	-0.8559302613	TTR	UDHR	Panoan	Panoan	-5.416666667	-73.25
cbr	udhr_cbr.csv	Cashibo-Cacataibo	0.2579489476	0.2579489476	-0.8559082135	TTR	UDHR	Panoan	Panoan	-8.5	-75.5
nak	zipf_stats_nak-x-bible-nakan-v1.txt	Nakanai	0.0427624462	0.0427624462	-0.8555924216	TTR	PBC	Oceanic	Austronesian	-5.5833333333	150.583333333
mos	udhr_mos.csv	M�or�	7.2769367796	7.2769367796	-0.8488768215	H	UDHR	Gur	Niger-Congo	12.83333333	-1.25
khm	zipf_stats_khm-x-bible-kalam-v1.txt	Khmer	0.0432086653	0.0432086653	-0.848599356	TTR	PBC	Khmer	Austro-Asiatic	12.5	105
aka	udhr_aka_fante.csv	Akan_Asante	1.0902153096	-0.0902153096	-0.8445594367	a	UDHR	Kwa	Niger-Congo	6.5	-1.25
sus	zipf_stats_sus-x-bible-susu-v1.txt	Susu	0.0434993756	0.0434993756	-0.8440433964	TTR	PBC	Western Mande	Niger-Congo	10	-13
hil	udhr_hil.csv	Hiligaynon	1.0890299452	-0.0890299452	-0.8386449796	a	UDHR	Meso-Philippine	Austronesian	10.25	123
swe	freqlist_swedish.csv	Swedish	1.2178391521	-0.2178391521	-0.83526889	a	EPC	Germanic	Indo-European	60	15
swe	freqlist_swedish.csv	Swedish (Västerbotten)	1.2178391521	-0.2178391521	-0.83526889	a	EPC	Germanic	Indo-European	64.25	19.75
vag	zipf_stats_vag-x-bible-vagla-v1.txt	Vagla	6.701786918	6.701786918	-0.83423685	H	PBC	Gur	Niger-Congo	9.4166666667	-2.4166666667
ddn	udhr_ddn.csv	Dendi	0.2608418367	0.2608418367	-0.8326072209	TTR	UDHR	NA	NA	NA	NA
mxv	udhr_mxv.csv	Mixtec_Metlat�noc	7.2874460968	7.2874460968	-0.8321569232	H	UDHR	NA	NA	NA	NA
bfa	udhr_bfa.csv	Bari	1.0870714135	-0.0870714135	-0.8288727512	a	UDHR	Nilotic	Nilo-Saharan	5	31.66666667
tsn	udhr_tsn.csv	Tswana	1.0870360826	-0.0870360826	-0.8286964652	a	UDHR	Bantoid	Niger-Congo	-24	26
tlf	zipf_stats_tlf-x-bible-telef-v1.txt	Telefol	0.0445188191	0.0445188191	-0.828066861	TTR	PBC	Ok	Trans-New Guinea	-5	141.75
bba	udhr_bba.csv	Baatonum	0.2616099071	0.2616099071	-0.8264207401	TTR	UDHR	Gur	Niger-Congo	10	2.5
9	udhr_009.csv	Kimbundo	1.0861984519	-0.0861984519	-0.8245170493	a	UDHR	NA	NA	NA	NA
maq	zipf_stats_maq-x-bible-chiquihuitlán-v1.txt	Mazatec (Chiquihuitlán)	0.0447475203	0.0447475203	-0.8244826969	TTR	PBC	Popolocan	Oto-Manguean	17.75	-96.9166666667
ven	udhr_ven.csv	Venda	7.2925568312	7.2925568312	-0.8240259517	H	UDHR	Bantoid	Niger-Congo	-22	30
ppo	zipf_stats_ppo-x-bible-folop-v1.txt	Folopa	1.5107024319	-0.5107024319	-0.8237889	a	PBC	Teberan	Teberan-Pawaian	-7	144.5
nld	freqlist_dutch.csv	Dutch (Limburg)	1.2171285017	-0.2171285017	-0.8221033926	a	EPC	Germanic	Indo-European	51	5.5
nld	freqlist_dutch.csv	Dutch (Brabantic)	1.2171285017	-0.2171285017	-0.8221033926	a	EPC	Germanic	Indo-European	50.75	4.5
nld	freqlist_dutch.csv	Dutch	1.2171285017	-0.2171285017	-0.8221033926	a	EPC	Germanic	Indo-European	52.5	6
tso	udhr_tso_MZ.csv	Tsonga_(Mozambique)	0.2626434339	0.2626434339	-0.8180961209	TTR	UDHR	Bantoid	Niger-Congo	-24	32
caa	zipf_stats_caa-x-bible-chort-v1.txt	Chortí	6.7242384853	6.7242384853	-0.8172446506	H	PBC	Mayan	Mayan	14.8333333333	-89.25
mnk	zipf_stats_mnk-x-bible-mandi-v1.txt	Mandinka	0.0452261307	0.0452261307	-0.8169820007	TTR	PBC	Western Mande	Niger-Congo	13	-15.6666666667
mnk	zipf_stats_mnk-x-bible-mandi-v1.txt	Mandinka (Gambian)	0.0452261307	0.0452261307	-0.8169820007	TTR	PBC	Western Mande	Niger-Congo	13.4166666667	-16
urb	zipf_stats_urb-x-bible-urubu-v1.txt	Urubú-Kaapor	1.5087984006	-0.5087984006	-0.8167473273	a	PBC	Tupi-Guaraní	Tupian	-2.3333333333	-46.5
sxn	zipf_stats_sxn-x-bible-sangi-v1.txt	Sangir	1.5085715153	-0.5085715153	-0.8159082501	a	PBC	Sangiric	Austronesian	3.5	125.5
ood	zipf_stats_ood-x-bible-tohon-v1.txt	O'odham	1.5082919043	-0.5082919043	-0.8148741804	a	PBC	Tepiman	Uto-Aztecan	32	-112
ood	zipf_stats_ood-x-bible-tohon-v1.txt	Nevome	1.5082919043	-0.5082919043	-0.8148741804	a	PBC	Tepiman	Uto-Aztecan	31	-112.5
fra	freqlist_french.csv	French	9.9710659257	9.9710659257	-0.8139610903	H	EPC	Romance	Indo-European	48	2
nhn	udhr_nhn.csv	Nahuatl_Central	0.2634228188	0.2634228188	-0.8118185067	TTR	UDHR	Aztecan	Uto-Aztecan	19	-98.25
lia	udhr_lia.csv	LimbaWest-Central	7.3002826846	7.3002826846	-0.8117344317	H	UDHR	NA	NA	NA	NA
csa	udhr_csa.csv	Chinantec_Chiltepec	0.2638888889	0.2638888889	-0.80806451	TTR	UDHR	NA	NA	NA	NA
hto	zipf_stats_hto-x-bible-huitomini-v1.txt	Huitoto	1.5060131464	-0.5060131464	-0.8064467773	a	PBC	Huitoto	Huitotoan	-1	-74
hto	zipf_stats_hto-x-bible-huitomini-v1.txt	Huitoto (Minica)	1.5060131464	-0.5060131464	-0.8064467773	a	PBC	Huitoto	Huitotoan	-0.3333333333	-74
gux	zipf_stats_gux-x-bible-gulma-v1.txt	Gurma	0.0461033833	0.0461033833	-0.8032338555	TTR	PBC	Gur	Niger-Congo	12.25	1
gux	zipf_stats_gux-x-bible-gulma-v1.txt	Gurma (Togo)	0.0461033833	0.0461033833	-0.8032338555	TTR	PBC	Gur	Niger-Congo	10.75	0.6666666667
cjp	zipf_stats_cjp-x-bible-cabec-v1.txt	Cabécar	0.046110689	0.046110689	-0.8031193619	TTR	PBC	Talamanca	Chibchan	9.75	-83.4166666667
hto	zipf_stats_hto-x-bible-huitomini-v1.txt	Huitoto	6.7436499889	6.7436499889	-0.802553287	H	PBC	Huitoto	Huitotoan	-1	-74
hto	zipf_stats_hto-x-bible-huitomini-v1.txt	Huitoto (Minica)	6.7436499889	6.7436499889	-0.802553287	H	PBC	Huitoto	Huitotoan	-0.3333333333	-74
crn	zipf_stats_crn-x-bible-corpl-v1.txt	Cora	6.7439910084	6.7439910084	-0.8022951905	H	PBC	Corachol	Uto-Aztecan	22.1666666667	-104.833333333
lef	zipf_stats_lef-x-bible-lelemi-v1.txt	Lelemi	6.7471409849	6.7471409849	-0.7999111686	H	PBC	Kwa	Niger-Congo	7.3333333333	0.5
abt	zipf_stats_abt-x-bible-woser-v1.txt	Ambulas	0.0463348649	0.0463348649	-0.7996061175	TTR	PBC	Middle Sepik	Sepik	-3.8333333333	143
mos	zipf_stats_mos-x-bible-mooca-v1.txt	Mooré	6.7486767409	6.7486767409	-0.7987488501	H	PBC	Gur	Niger-Congo	12.8333333333	-1.25
chj	udhr_chj.csv	Chinantec_Ojitl�n	0.265258216	0.265258216	-0.797035162	TTR	UDHR	Chinantecan	Oto-Manguean	17.58333333	-96.66666667
pon	udhr_pon.csv	Pohnpeian	7.3129941156	7.3129941156	-0.7915110595	H	UDHR	Oceanic	Austronesian	6.883333333	158.25
men	udhr_men.csv	Mende	1.0794182032	-0.0794182032	-0.7906865327	a	UDHR	Western Mande	Niger-Congo	7.833333333	-11.5
nds	udhr_nds.csv	SaxonLow	7.3144139341	7.3144139341	-0.7892521858	H	UDHR	Germanic	Indo-European	53	10
nso	udhr_nso.csv	Sotho_Northern	1.0789085061	-0.0789085061	-0.7881433641	a	UDHR	Bantoid	Niger-Congo	-24	29
bib	zipf_stats_bib-x-bible-bissa-v1.txt	Bisa	1.5008450614	-0.5008450614	-0.7873339371	a	PBC	Eastern Mande	Niger-Congo	11.5	-0.5
bud	zipf_stats_bud-x-bible-bassa-v1.txt	Ncàm	6.7638220161	6.7638220161	-0.7872863303	H	PBC	Gur	Niger-Congo	9.3333333333	0.6666666667
cbs	udhr_cbs.csv	Cashinahua	7.3161239854	7.3161239854	-0.7865315634	H	UDHR	Panoan	Panoan	-10.5	-71.83333333
prq	udhr_prq.csv	Ash�ninka_Peren�	7.3161239854	7.3161239854	-0.7865315634	H	UDHR	NA	NA	NA	NA
acn	zipf_stats_acn-x-bible-ngoch-v1.txt	Achang	1.5002738396	-0.5002738396	-0.7852214194	a	PBC	Burmese-Lolo	Sino-Tibetan	25	98.5
abt	zipf_stats_abt-x-bible-woser-v1.txt	Ambulas	1.4999289179	-0.4999289179	-0.7839458147	a	PBC	Middle Sepik	Sepik	-3.8333333333	143
xon	zipf_stats_xon-x-bible-klikp-v1.txt	Konkomba	1.4994027576	-0.4994027576	-0.7819999455	a	PBC	Gur	Niger-Congo	10	0.0833333333
ycn	zipf_stats_ycn-x-bible-yukun-v1.txt	Yucuna	6.7729581778	6.7729581778	-0.7803717359	H	PBC	Northern Arawakan	Arawakan	-0.75	-71
ken	zipf_stats_ken-x-bible-kenyang-v1.txt	Kenyang	1.4981428636	-0.4981428636	-0.7773405498	a	PBC	Bantoid	Niger-Congo	5.6666666667	9.5
gaa	udhr_gaa.csv	Ga	0.2679097154	0.2679097154	-0.7756784609	TTR	UDHR	Kwa	Niger-Congo	5.666666667	-0.166666667
hsf	udhr_hsf.csv	Huastec_Southeastern	1.0763605174	-0.0763605174	-0.7754299994	a	UDHR	Mayan	Mayan	22.08333333	-99.33333333
nzi	udhr_nzi.csv	Nzema	7.3231856141	7.3231856141	-0.775296798	H	UDHR	NA	NA	NA	NA
mto	zipf_stats_mto-x-bible-mitot-v1.txt	Mixe (Totontepec)	6.7812869566	6.7812869566	-0.7740681996	H	PBC	Mixe-Zoque	Mixe-Zoque	17.25	-96
snk	udhr_snk.csv	Soninke	1.0760579562	-0.0760579562	-0.7739203496	a	UDHR	Western Mande	Niger-Congo	15	-10.5
gui	zipf_stats_gui-x-bible-guaeb-v1.txt	Chiriguano	0.0479952929	0.0479952929	-0.7735841882	TTR	PBC	Tupi-Guaraní	Tupian	-23.6666666667	-64.3333333333
kek	zipf_stats_kek-x-bible-kekchi-v1.txt	K'ekchí	0.0480813899	0.0480813899	-0.7722348914	TTR	PBC	Mayan	Mayan	16	-89.8333333333
aka	udhr_aka_asante.csv	Akan_Fante	0.2684787792	0.2684787792	-0.7710948937	TTR	UDHR	Kwa	Niger-Congo	6.5	-1.25
maw	zipf_stats_maw-x-bible-mampruli-v1.txt	Mampruli	6.7863490132	6.7863490132	-0.7702370428	H	PBC	Gur	Niger-Congo	10.3333333333	-0.6666666667
ceb	udhr_ceb.csv	Cebuano	0.2693726937	0.2693726937	-0.7638947922	TTR	UDHR	Meso-Philippine	Austronesian	10	124
dyu	zipf_stats_dyu-x-bible-jula-v1.txt	Dyula	6.7948452218	6.7948452218	-0.7638067893	H	PBC	Western Mande	Niger-Congo	9.8333333333	-4.6666666667
quc	zipf_stats_quc-x-bible-quiwc-v1.txt	Quiché	0.0486306887	0.0486306887	-0.7636263793	TTR	PBC	Mayan	Mayan	15	-91.4166666667
ken	zipf_stats_ken-x-bible-kenyang-v1.txt	Kenyang	0.0487932844	0.0487932844	-0.7610782087	TTR	PBC	Bantoid	Niger-Congo	5.6666666667	9.5
gvf	zipf_stats_gvf-x-bible-golin-v1.txt	Golin	0.049099183	0.049099183	-0.7562842208	TTR	PBC	Chimbu	Trans-New Guinea	-6.3333333333	144.75
tem	udhr_tem.csv	Themne	1.0721677395	-0.0721677395	-0.7545098461	a	UDHR	Southern Atlantic	Niger-Congo	8.666666667	-13.08333333
gaa	udhr_gaa.csv	Ga	1.0720307208	-0.0720307208	-0.7538261819	a	UDHR	Kwa	Niger-Congo	5.666666667	-0.166666667
yss	zipf_stats_yss-x-bible-yawu-v1.txt	Yessan-Mayo	0.0493155676	0.0493155676	-0.7528930803	TTR	PBC	Tama Sepik	Sepik	-4.1666666667	142.583333333
ina	udhr_ina.csv	Interlingua	7.3384734951	7.3384734951	-0.7509743982	H	UDHR	NA	NA	NA	NA
mxp	zipf_stats_mxp-x-bible-dahl-v1.txt	Mixe (Tlahuitoltepec)	0.0495205985	0.0495205985	-0.7496798728	TTR	PBC	Mixe-Zoque	Mixe-Zoque	17.0833333333	-96.1666666667
tbc	zipf_stats_tbc-x-bible-takia-v1.txt	Takia	0.049630643	0.049630643	-0.7479552752	TTR	PBC	Oceanic	Austronesian	-4.6666666667	146
mhx	zipf_stats_mhx-x-bible-lhaov-v1.txt	Maru	1.489937513	-0.489937513	-0.7469951599	a	PBC	Burmese-Lolo	Sino-Tibetan	23.5	98.5
nhu	zipf_stats_nhu-x-bible-nooni-v1.txt	Noni	0.0498145204	0.0498145204	-0.7450735816	TTR	PBC	Bantoid	Niger-Congo	6.4166666667	10.5833333333
crs	udhr_crs.csv	Seselwa_Creole_French	0.2717750827	0.2717750827	-0.7445445695	TTR	UDHR	Creoles and Pidgins	other	-4.75	55.5
kha	udhr_kha.csv	Khasi	1.0700613167	-0.0700613167	-0.7439997049	a	UDHR	Khasian	Austro-Asiatic	25.5	92
zav	zipf_stats_zav-x-bible-zayat-v1.txt	Zapotec (Yatzachi)	6.825099634	6.825099634	-0.7409091004	H	PBC	Zapotecan	Oto-Manguean	17.2	-96.2
aka	udhr_aka_fante.csv	Akan_Asante	7.3451494912	7.3451494912	-0.7403531587	H	UDHR	Kwa	Niger-Congo	6.5	-1.25
mig	zipf_stats_mig-x-bible-mixsm-v1.txt	Mixtec (Molinos)	0.0502187559	0.0502187559	-0.7387384755	TTR	PBC	Mixtecan	Oto-Manguean	17	-97.5833333333
mig	zipf_stats_mig-x-bible-mixsm-v1.txt	Mixtec (Chalcatongo)	0.0502187559	0.0502187559	-0.7387384755	TTR	PBC	Mixtecan	Oto-Manguean	17.05	-97.5833333333
mig	zipf_stats_mig-x-bible-mixsm-v1.txt	Mixtec (San Miguel el Grande)	0.0502187559	0.0502187559	-0.7387384755	TTR	PBC	Mixtecan	Oto-Manguean	17.05	-97.5666666667
nya	udhr_nya_chinyanja.csv	Nyanja_Chinyanja	1.0684741527	-0.0684741527	-0.7360804411	a	UDHR	Bantoid	Niger-Congo	-14	34
snk	udhr_snk.csv	Soninke	7.3482055855	7.3482055855	-0.7354910363	H	UDHR	Western Mande	Niger-Congo	15	-10.5
ewe	udhr_ewe.csv	�w�	1.0681965699	-0.0681965699	-0.7346954227	a	UDHR	Kwa	Niger-Congo	6.333333333	0.416666667
kjb	zipf_stats_kjb-x-bible-easternkanjobal-v1.txt	Kanjobal (Eastern)	0.0505038495	0.0505038495	-0.7342705398	TTR	PBC	Mayan	Mayan	15.3333333333	-91.6666666667
auc	udhr_auc.csv	Waorani	0.2730950775	0.2730950775	-0.7339125722	TTR	UDHR	Waorani	Waorani	-1	-76.5
nus	zipf_stats_nus-x-bible-nuer-v1.txt	Nuer	0.0505481823	0.0505481823	-0.7335757641	TTR	PBC	Nilotic	Nilo-Saharan	8.3333333333	32
aka	udhr_aka_akuapem.csv	Akan_Akuapem	0.273689783	0.273689783	-0.7291224721	TTR	UDHR	Kwa	Niger-Congo	6.5	-1.25
cac	zipf_stats_cac-x-bible-chuj-v1.txt	Chuj	1.4849286251	-0.4849286251	-0.7284710695	a	PBC	Mayan	Mayan	15.9166666667	-91.5833333333
nds	udhr_nds.csv	SaxonLow	1.0668877627	-0.0668877627	-0.7281650393	a	UDHR	Germanic	Indo-European	53	10
ong	zipf_stats_ong-x-bible-olo-v1.txt	Olo	0.0509300803	0.0509300803	-0.7275907273	TTR	PBC	Wapei-Palei	Torricelli	-3.4166666667	142
cnh	zipf_stats_cnh-x-bible-chhak-v1.txt	Lai	0.0510775584	0.0510775584	-0.725279477	TTR	PBC	Kuki-Chin	Sino-Tibetan	22.6666666667	93.6666666667
aka	udhr_aka_akuapem.csv	Akan_Akuapem	1.0660616193	-0.0660616193	-0.72404294	a	UDHR	Kwa	Niger-Congo	6.5	-1.25
hat	udhr_hat_kreyol.csv	Haitian_Creole_French	1.066054468	-0.066054468	-0.7240072581	a	UDHR	Creoles and Pidgins	other	19	-72.5
cub	zipf_stats_cub-x-bible-cubeo-v1.txt	Cubeo	6.8482442571	6.8482442571	-0.7233923701	H	PBC	Tucanoan	Tucanoan	1.3333333333	-70.5
mxp	zipf_stats_mxp-x-bible-dahl-v1.txt	Mixe (Tlahuitoltepec)	1.4835184729	-0.4835184729	-0.7232559823	a	PBC	Mixe-Zoque	Mixe-Zoque	17.0833333333	-96.1666666667
tuo	zipf_stats_tuo-x-bible-tucan-v1.txt	Tucano	6.8493082483	6.8493082483	-0.7225871011	H	PBC	Tucanoan	Tucanoan	0.5	-69.1666666667
auc	udhr_auc.csv	Waorani	7.3565320714	7.3565320714	-0.7222439343	H	UDHR	Waorani	Waorani	-1	-76.5
ake	zipf_stats_ake-x-bible-akawa-v1.txt	Akawaio	1.4832141015	-0.4832141015	-0.7221303426	a	PBC	Cariban	Cariban	6	-59.5
eng	freqlist_english.csv	English	1.2117026353	-0.2117026353	-0.7215838819	a	EPC	Germanic	Indo-European	52	NA
ron	freqlist_romanian.csv	Moldavian	0.0103783671	0.0103783671	-0.7213708484	TTR	EPC	Romance	Indo-European	47	29
ron	freqlist_romanian.csv	Romanian	0.0103783671	0.0103783671	-0.7213708484	TTR	EPC	Romance	Indo-European	46	25
ilo	udhr_ilo.csv	Ilocano	1.0654925062	-0.0654925062	-0.7212033111	a	UDHR	Northern Philippines	Austronesian	16	121
deu	freqlist_german.csv	German (Timisoara)	1.2116258685	-0.2116258685	-0.7201617014	a	EPC	Germanic	Indo-European	45.75	21.25
deu	freqlist_german.csv	German	1.2116258685	-0.2116258685	-0.7201617014	a	EPC	Germanic	Indo-European	52	10
deu	freqlist_german.csv	German (Hannover)	1.2116258685	-0.2116258685	-0.7201617014	a	EPC	Germanic	Indo-European	52.4166666667	9.6666666667
deu	freqlist_german.csv	German (Berlin)	1.2116258685	-0.2116258685	-0.7201617014	a	EPC	Germanic	Indo-European	52.5	13.3333333333
deu	freqlist_german.csv	German (Mansfeldisch)	1.2116258685	-0.2116258685	-0.7201617014	a	EPC	Germanic	Indo-European	51.5833333333	11.5
deu	freqlist_german.csv	German (Thuringian)	1.2116258685	-0.2116258685	-0.7201617014	a	EPC	Germanic	Indo-European	51	11
kmb	udhr_kmb.csv	Mbundu	7.3582186168	7.3582186168	-0.7195607089	H	UDHR	NA	NA	NA	NA
bgr	zipf_stats_bgr-x-bible-bawm-v1.txt	Bawm	6.854573526	6.854573526	-0.7186021389	H	PBC	Kuki-Chin	Sino-Tibetan	22.5	92.25
gvf	zipf_stats_gvf-x-bible-golin-v1.txt	Golin	1.4821916228	-0.4821916228	-0.7183489667	a	PBC	Chimbu	Trans-New Guinea	-6.3333333333	144.75
chf	zipf_stats_chf-x-bible-chota-v1.txt	Chontal Maya	0.0515380002	0.0515380002	-0.7180635158	TTR	PBC	Mayan	Mayan	18.1666666667	-92.5833333333
tem	zipf_stats_tem-x-bible-themn-v1.txt	Temne	0.0515961038	0.0515961038	-0.7171529266	TTR	PBC	Southern Atlantic	Niger-Congo	8.6666666667	-13.0833333333
not	udhr_not.csv	Nomatsiguenga	7.360233949	7.360233949	-0.7163543969	H	UDHR	Arawakan	Arawakan	-11.66666667	-74.5
agu	zipf_stats_agu-x-bible-awaka-v1.txt	Aguacatec	6.8576443524	6.8576443524	-0.7162780207	H	PBC	Mayan	Mayan	15.4166666667	-91.3333333333
cak	udhr_cak.csv	Kaqchikel_Central	1.0640675997	-0.0640675997	-0.7140936423	a	UDHR	Mayan	Mayan	14.5	-91
dag	udhr_dag.csv	Dagbani	0.2756557754	0.2756557754	-0.7132872386	TTR	UDHR	Gur	Niger-Congo	9.583333333	-0.5
ita	freqlist_italian.csv	Italian (Fiorentino)	0.0104450644	0.0104450644	-0.7132481642	TTR	EPC	Romance	Indo-European	43.75	11.25
ita	freqlist_italian.csv	Italian	0.0104450644	0.0104450644	-0.7132481642	TTR	EPC	Romance	Indo-European	43	12
ilo	udhr_ilo.csv	Ilocano	0.275770457	0.275770457	-0.7123635271	TTR	UDHR	Northern Philippines	Austronesian	16	121
9	udhr_009.csv	Kimbundo	7.3630953155	7.3630953155	-0.7118020787	H	UDHR	NA	NA	NA	NA
ttc	zipf_stats_ttc-x-bible-tekit-v1.txt	Teco	0.0520500756	0.0520500756	-0.7100383621	TTR	PBC	Mayan	Mayan	15.4166666667	-92.0833333333
zos	zipf_stats_zos-x-bible-zoque-v1.txt	Zoque (Francisco León)	6.8763213451	6.8763213451	-0.7021425629	H	PBC	Mixe-Zoque	Mixe-Zoque	17.3333333333	-93.25
twu	zipf_stats_twu-x-bible-terman-v1.txt	Roti	0.052580567	0.052580567	-0.7017245962	TTR	PBC	Central Malayo-Polynesian	Austronesian	-10.6666666667	123.25
por	freqlist_portuguese.csv	Portuguese	10.0634758425	10.0634758425	-0.7014679025	H	EPC	Romance	Indo-European	39	-8
huu	udhr_huu.csv	HuitotoMurui	1.0611688341	-0.0611688341	-0.6996300522	a	UDHR	Huitoto	Huitotoan	-1	-73.5
quc	zipf_stats_quc-x-bible-quiwc-v1.txt	Quiché	6.8832459409	6.8832459409	-0.6969017656	H	PBC	Mayan	Mayan	15	-91.4166666667
snk	udhr_snk.csv	Soninke	0.2778840025	0.2778840025	-0.695339816	TTR	UDHR	Western Mande	Niger-Congo	15	-10.5
quc	udhr_quc.csv	K'iche'_Central	7.3737730993	7.3737730993	-0.6948141569	H	UDHR	Mayan	Mayan	15	-91.41666667
srq	zipf_stats_srq-x-bible-sirio-v1.txt	Sirionó	0.0530332428	0.0530332428	-0.6946303424	TTR	PBC	Tupi-Guaraní	Tupian	-15.5833333333	-64
sus	zipf_stats_sus-x-bible-susu-v1.txt	Susu	6.8910031452	6.8910031452	-0.6910308186	H	PBC	Western Mande	Niger-Congo	10	-13
agu	zipf_stats_agu-x-bible-awaka-v1.txt	Aguacatec	0.0535721361	0.0535721361	-0.6861849034	TTR	PBC	Mayan	Mayan	15.4166666667	-91.3333333333
mos	udhr_mos.csv	M�or�	1.0577009258	-0.0577009258	-0.6823266856	a	UDHR	Gur	Niger-Congo	12.83333333	-1.25
kea	udhr_kea.csv	Kabuverdianu	0.2795789474	0.2795789474	-0.681687755	TTR	UDHR	NA	NA	NA	NA
dan	freqlist_danish.csv	Danish	10.0798584605	10.0798584605	-0.6815248814	H	EPC	Germanic	Indo-European	56	10
sps	zipf_stats_sps-x-bible-sapos-v1.txt	Taiof	1.4718363076	-0.4718363076	-0.6800524827	a	PBC	Oceanic	Austronesian	-5.5333333333	154.633333333
hna	udhr_hna.csv	Mina	1.0568631469	-0.0568631469	-0.6781465302	a	UDHR	Biu-Mandara	Afro-Asiatic	10.33333333	13.83333333
cao	zipf_stats_cao-x-bible-chaco-v1.txt	Chácobo	6.9154984193	6.9154984193	-0.6724918643	H	PBC	Panoan	Panoan	-12.1666666667	-66.75
tso	udhr_tso_MZ.csv	Tsonga_(Mozambique)	7.3882234656	7.3882234656	-0.6718242091	H	UDHR	Bantoid	Niger-Congo	-24	32
tzh	udhr_tzh.csv	Tzeltal_Oxchuc	0.2809152872	0.2809152872	-0.6709241057	TTR	UDHR	Mayan	Mayan	16.41666667	-92.5
gaa	udhr_gaa.csv	Ga	7.3889498423	7.3889498423	-0.6706685732	H	UDHR	Kwa	Niger-Congo	5.666666667	-0.166666667
iba	zipf_stats_iba-x-bible-iban-v1.txt	Iban	0.0546875	0.0546875	-0.6687051207	TTR	PBC	Malayo-Sumbawan	Austronesian	2	112
arl	udhr_arl.csv	Arabela	0.2814371257	0.2814371257	-0.6667209183	TTR	UDHR	Zaparoan	Zaparoan	-2	-75.16666667
mos	zipf_stats_mos-x-bible-moopr-v1.txt	Mooré	0.0548935023	0.0548935023	-0.6654766897	TTR	PBC	Gur	Niger-Congo	12.8333333333	-1.25
hsf	udhr_hsf.csv	Huastec_Southeastern	0.281875916	0.281875916	-0.6631866488	TTR	UDHR	Mayan	Mayan	22.08333333	-99.33333333
kek	udhr_kek.csv	Q'eqchi'	0.2819354839	0.2819354839	-0.6627068547	TTR	UDHR	Mayan	Mayan	16	-89.83333333
yss	zipf_stats_yss-x-bible-yawan-v1.txt	Yessan-Mayo	0.0551246768	0.0551246768	-0.6618537645	TTR	PBC	Tama Sepik	Sepik	-4.1666666667	142.583333333
aka	udhr_aka_asante.csv	Akan_Fante	1.053371392	-0.053371392	-0.6607241793	a	UDHR	Kwa	Niger-Congo	6.5	-1.25
srq	zipf_stats_srq-x-bible-sirio-v1.txt	Sirionó	6.9324365058	6.9324365058	-0.6596724768	H	PBC	Tupi-Guaraní	Tupian	-15.5833333333	-64
kpg	zipf_stats_kpg-x-bible-kapin-v1.txt	Kapingamarangi	1.4652321753	-0.4652321753	-0.655628789	a	PBC	Oceanic	Austronesian	1.05	154.75
bjr	zipf_stats_bjr-x-bible-binum-v1.txt	Binumarien	6.9399244574	6.9399244574	-0.6540053105	H	PBC	Eastern Highlands	Trans-New Guinea	-6.2833333333	146.083333333
cos	udhr_cos.csv	Corsican	0.2830379747	0.2830379747	-0.6538267597	TTR	UDHR	NA	NA	NA	NA
bam	udhr_bam.csv	Bamanankan	7.4017637911	7.4017637911	-0.6502820994	H	UDHR	Western Mande	Niger-Congo	12.5	-7.5
nba	udhr_nba.csv	Nyemba	0.2836398838	0.2836398838	-0.6489786376	TTR	UDHR	NA	NA	NA	NA
sll	zipf_stats_sll-x-bible-salty-v1.txt	Salt-Yui	1.4633142056	-0.4633142056	-0.6485356688	a	PBC	Chimbu	Trans-New Guinea	-6.2833333333	145.033333333
hvn	zipf_stats_hvn-x-bible-hawu-v1.txt	Sawu	1.46309117	-0.46309117	-0.6477108287	a	PBC	Central Malayo-Polynesian	Austronesian	-11.5	121.916666667
ina	udhr_ina.csv	Interlingua	0.2837977296	0.2837977296	-0.6477072568	TTR	UDHR	NA	NA	NA	NA
ese	zipf_stats_ese-x-bible-eseej-v1.txt	Ese Ejja	0.0560456817	0.0560456817	-0.6474199411	TTR	PBC	Tacanan	Tacanan	-11	-66
ppk	zipf_stats_ppk-x-bible-uma-v1.txt	Uma	6.9493596129	6.9493596129	-0.6468644262	H	PBC	Celebic	Austronesian	-1.8333333333	120
yuj	zipf_stats_yuj-x-bible-kayur-v1.txt	Karkar-Yuri	0.0561206594	0.0561206594	-0.6462449041	TTR	PBC	Karkar-Yuri	Karkar-Yuri	-3.75	141.083333333
pnb	udhr_pnb.csv	Panjabi_Western	0.2841191067	0.2841191067	-0.6451187008	TTR	UDHR	NA	NA	NA	NA
zav	zipf_stats_zav-x-bible-zayat-v1.txt	Zapotec (Yatzachi)	1.4609536125	-0.4609536125	-0.6398056191	a	PBC	Zapotecan	Oto-Manguean	17.2	-96.2
miq	udhr_miq.csv	M�skito	7.4086090799	7.4086090799	-0.639391522	H	UDHR	Misumalpan	Misumalpan	14	-83.66666667
abt	zipf_stats_abt-x-bible-mapri-v1.txt	Ambulas	6.9593914476	6.9593914476	-0.6392719525	H	PBC	Middle Sepik	Sepik	-3.8333333333	143
bba	zipf_stats_bba-x-bible-barib-v1.txt	Bariba	0.0567647188	0.0567647188	-0.6361513209	TTR	PBC	Gur	Niger-Congo	10	2.5
maq	zipf_stats_maq-x-bible-chiquihuitlán-v1.txt	Mazatec (Chiquihuitlán)	6.9658180207	6.9658180207	-0.6344080778	H	PBC	Popolocan	Oto-Manguean	17.75	-96.9166666667
poi	zipf_stats_poi-x-bible-popol-v1.txt	Zoque (Soteapan)	6.968441711	6.968441711	-0.6324223692	H	PBC	Mixe-Zoque	Mixe-Zoque	18.3333333333	-95.1666666667
mri	zipf_stats_mri-x-bible-maori-v1.txt	Maori	1.4587055802	-0.4587055802	-0.6314918468	a	PBC	Oceanic	Austronesian	-40	176
avt	zipf_stats_avt-x-bible-au-v1.txt	Au	1.4584889633	-0.4584889633	-0.6306907446	a	PBC	Wapei-Palei	Torricelli	-3.5833333333	142.083333333
bim	zipf_stats_bim-x-bible-bimob-v1.txt	Bimoba	0.0572895825	0.0572895825	-0.6279257513	TTR	PBC	Gur	Niger-Congo	10.5	NA
guu	udhr_guu.csv	Yanomam�	1.0467876695	-0.0467876695	-0.6278742437	a	UDHR	NA	NA	NA	NA
coe	zipf_stats_coe-x-bible-koreg-v1.txt	Koreguaje	6.9786771621	6.9786771621	-0.6246757909	H	PBC	Tucanoan	Tucanoan	1	-75.5
mco	zipf_stats_mco-x-bible-coatlan-v1.txt	Mixe (Coatlán)	0.0575674974	0.0575674974	-0.6235703189	TTR	PBC	Mixe-Zoque	Mixe-Zoque	16.9166666667	-95.6666666667
kao	zipf_stats_kao-x-bible-khassonk-v1.txt	Xasonga	0.0576516536	0.0576516536	-0.622251438	TTR	PBC	Western Mande	Niger-Congo	14.25	-10.5
ewe	udhr_ewe.csv	�w�	0.287124271	0.287124271	-0.6209133791	TTR	UDHR	Kwa	Niger-Congo	6.333333333	0.416666667
zai	zipf_stats_zai-x-bible-zaist-v1.txt	Zapotec (Isthmus)	0.0578868262	0.0578868262	-0.6185658553	TTR	PBC	Zapotecan	Oto-Manguean	16.416667	-95
srm	zipf_stats_srm-x-bible-saram-v1.txt	Saramaccan	6.987106206	6.987106206	-0.6182963701	H	PBC	Creoles and Pidgins	other	4.5	-55.5
mnk	zipf_stats_mnk-x-bible-mandi-v1.txt	Mandinka	6.9874852749	6.9874852749	-0.6180094764	H	PBC	Western Mande	Niger-Congo	13	-15.6666666667
mnk	zipf_stats_mnk-x-bible-mandi-v1.txt	Mandinka (Gambian)	6.9874852749	6.9874852749	-0.6180094764	H	PBC	Western Mande	Niger-Congo	13.4166666667	-16
mam	udhr_mam.csv	Mam_Northern	7.4257512078	7.4257512078	-0.6121190904	H	UDHR	NA	NA	NA	NA
tgl	udhr_tgl.csv	Tagalog	0.2883193691	0.2883193691	-0.6112873717	TTR	UDHR	Meso-Philippine	Austronesian	15	121
jic	zipf_stats_jic-x-bible-wbt-v1.txt	Tol	6.9970598343	6.9970598343	-0.610763086	H	PBC	Tol	Tol	14.6666666667	-87
cha	zipf_stats_cha-x-bible-chamorro-v1.txt	Chamorro	6.9971880483	6.9971880483	-0.6106660488	H	PBC	Chamorro	Austronesian	13.45	144.75
xon	zipf_stats_xon-x-bible-kliko-v1.txt	Konkomba	1.4528225511	-0.4528225511	-0.6097349688	a	PBC	Gur	Niger-Congo	10	0.0833333333
hat	udhr_hat_popular.csv	Haitian_Creole_French	7.4282173791	7.4282173791	-0.6081955117	H	UDHR	Creoles and Pidgins	other	19	-72.5
maw	zipf_stats_maw-x-bible-mampruli-v1.txt	Mampruli	1.4523083678	-0.4523083678	-0.6078333934	a	PBC	Gur	Niger-Congo	10.3333333333	-0.6666666667
men	udhr_men.csv	Mende	0.2888540031	0.2888540031	-0.606981122	TTR	UDHR	Western Mande	Niger-Congo	7.833333333	-11.5
war	udhr_war.csv	Waray-Waray	1.0421067317	-0.0421067317	-0.6045183831	a	UDHR	Meso-Philippine	Austronesian	12	125
wsk	zipf_stats_wsk-x-bible-waski-v1.txt	Waskia	0.0588042499	0.0588042499	-0.6041881559	TTR	PBC	Madang	Trans-New Guinea	-4.5	146
nld	freqlist_dutch.csv	Dutch (Limburg)	0.0113454484	0.0113454484	-0.6035955256	TTR	EPC	Germanic	Indo-European	51	5.5
nld	freqlist_dutch.csv	Dutch (Brabantic)	0.0113454484	0.0113454484	-0.6035955256	TTR	EPC	Germanic	Indo-European	50.75	4.5
nld	freqlist_dutch.csv	Dutch	0.0113454484	0.0113454484	-0.6035955256	TTR	EPC	Germanic	Indo-European	52.5	6
poe	zipf_stats_poe-x-bible-papja-v1.txt	Popoloca (San Juan Atzingo)	0.0589677851	0.0589677851	-0.6016252616	TTR	PBC	Popolocan	Oto-Manguean	18.1666666667	-96.4166666667
hat	udhr_hat_kreyol.csv	Haitian_Creole_French	0.2898406375	0.2898406375	-0.5990342011	TTR	UDHR	Creoles and Pidgins	other	19	-72.5
tzj	zipf_stats_tzj-x-bible-tzuwe-v1.txt	Tzutujil	0.0592151817	0.0592151817	-0.5977481065	TTR	PBC	Mayan	Mayan	14.6666666667	-91.3333333333
quc	zipf_stats_quc-x-bible-quijo-v1.txt	Quiché	0.0592734818	0.0592734818	-0.5968344378	TTR	PBC	Mayan	Mayan	15	-91.4166666667
mri	zipf_stats_mri-x-bible-maori-v1.txt	Maori	7.0181235135	7.0181235135	-0.5948212931	H	PBC	Oceanic	Austronesian	-40	176
mxv	udhr_mxv.csv	Mixtec_Metlat�noc	1.0396372569	-0.0396372569	-0.592196769	a	UDHR	NA	NA	NA	NA
mag	udhr_mag.csv	Magahi	7.4384377349	7.4384377349	-0.5919353394	H	UDHR	Indic	Indo-European	23.5	85.5
agg	zipf_stats_agg-x-bible-angor-v1.txt	Anggor	1.4477292636	-0.4477292636	-0.590898748	a	PBC	Senagi	Senagi	-3.75	141.166666667
ibo	zipf_stats_ibo-x-bible-igbo-v1.txt	Igbo	0.0596733027	0.0596733027	-0.5905685165	TTR	PBC	Igboid	Niger-Congo	6	7.3333333333
src	udhr_src.csv	Sardinian_Logudorese	0.2912246866	0.2912246866	-0.5878862736	TTR	UDHR	NA	NA	NA	NA
hvn	zipf_stats_hvn-x-bible-hawu-v1.txt	Sawu	7.028360674	7.028360674	-0.587073421	H	PBC	Central Malayo-Polynesian	Austronesian	-11.5	121.916666667
hto	zipf_stats_hto-x-bible-huitomini-v1.txt	Huitoto	0.0600656007	0.0600656007	-0.5844204927	TTR	PBC	Huitoto	Huitotoan	-1	-74
hto	zipf_stats_hto-x-bible-huitomini-v1.txt	Huitoto (Minica)	0.0600656007	0.0600656007	-0.5844204927	TTR	PBC	Huitoto	Huitotoan	-0.3333333333	-74
hea	udhr_hea.csv	Hmong_Northern_Qiandong	7.4435363907	7.4435363907	-0.5838235844	H	UDHR	NA	NA	NA	NA
men	zipf_stats_men-x-bible-mende-v1.txt	Mende	0.0601729157	0.0601729157	-0.5827386713	TTR	PBC	Western Mande	Niger-Congo	7.8333333333	-11.5
okv	zipf_stats_okv-x-bible-oroka-v1.txt	Orokaiva	0.0601968481	0.0601968481	-0.5823636071	TTR	PBC	Binanderean	Trans-New Guinea	-8.8333333333	148.25
mog	zipf_stats_mog-x-bible-mongo-v1.txt	Mongondow	1.4446055545	-0.4446055545	-0.5793465091	a	PBC	Greater Central Philippine	Austronesian	0.6666666667	124
shk	udhr_shk.csv	Shilluk	0.2922893007	0.2922893007	-0.5793112594	TTR	UDHR	Nilotic	Nilo-Saharan	9.666666667	31.75
tob	udhr_tob.csv	Toba	1.0369629501	-0.0369629501	-0.5788531315	a	UDHR	Guaicuruan	Guaicuruan	-26.5	-59
src	udhr_src.csv	Sardinian_Logudorese	7.4469096206	7.4469096206	-0.5784569122	H	UDHR	NA	NA	NA	NA
srn	zipf_stats_srn-x-bible-srana-v1.txt	Sranan	7.0422306267	7.0422306267	-0.5765761137	H	PBC	Creoles and Pidgins	other	5.8333333333	-55.3333333333
gkp	udhr_gkp.csv	Kpelle_Guinea	1.0364318704	-0.0364318704	-0.5762032729	a	UDHR	NA	NA	NA	NA
gil	zipf_stats_gil-x-bible-kirib-v1.txt	Kiribati	0.060608537	0.060608537	-0.5759116926	TTR	PBC	Oceanic	Austronesian	1.3333333333	173
aka	udhr_aka_akuapem.csv	Akan_Akuapem	7.4485108607	7.4485108607	-0.575909404	H	UDHR	Kwa	Niger-Congo	6.5	-1.25
cha	udhr_cha.csv	Chamorro	0.2929969104	0.2929969104	-0.5736117639	TTR	UDHR	Chamorro	Austronesian	13.45	144.75
eng	udhr_eng.csv	English	7.450198824	7.450198824	-0.5732239227	H	UDHR	Germanic	Indo-European	52	0
cut	zipf_stats_cut-x-bible-cuiteteu-v1.txt	Cuicatec	1.442225849	-0.442225849	-0.5705457771	a	PBC	Mixtecan	Oto-Manguean	17.8333333333	-96.8333333333
ttc	zipf_stats_ttc-x-bible-tekit-v1.txt	Teco	7.0507117369	7.0507117369	-0.5701572872	H	PBC	Mayan	Mayan	15.4166666667	-92.0833333333
lin	udhr_lin.csv	Lingala_(tones)	1.0349997467	-0.0349997467	-0.5690575933	a	UDHR	Bantoid	Niger-Congo	2	18.5
cao	zipf_stats_cao-x-bible-chaco-v1.txt	Chácobo	0.0610475617	0.0610475617	-0.5690313764	TTR	PBC	Panoan	Panoan	-12.1666666667	-66.75
ajg	udhr_ajg.csv	Aja	0.2941747573	0.2941747573	-0.5641247075	TTR	UDHR	Kwa	Niger-Congo	7	1.75
tem	udhr_tem.csv	Themne	0.2942307692	0.2942307692	-0.5636735555	TTR	UDHR	Southern Atlantic	Niger-Congo	8.666666667	-13.08333333
ubu	zipf_stats_ubu-x-bible-umnop-v1.txt	Umbu Ungu	1.4402910016	-0.4402910016	-0.563390239	a	PBC	Chimbu	Trans-New Guinea	-6	144
ibo	udhr_ibo.csv	Igbo	7.4583321015	7.4583321015	-0.5602842075	H	UDHR	Igboid	Niger-Congo	6	7.333333333
kmb	udhr_kmb.csv	Mbundu	1.0331742389	-0.0331742389	-0.5599490968	a	UDHR	NA	NA	NA	NA
tpt	zipf_stats_tpt-x-bible-tepeh-v1.txt	Tepehua (Tlachichilco)	7.065969026	7.065969026	-0.558609991	H	PBC	Totonacan	Totonacan	20.5833333333	-98.25
gui	zipf_stats_gui-x-bible-guaeb-v1.txt	Chiriguano	1.4388666196	-0.4388666196	-0.5581225266	a	PBC	Tupi-Guaraní	Tupian	-23.6666666667	-64.3333333333
wwa	udhr_wwa.csv	Waama	0.295	0.295	-0.5574777282	TTR	UDHR	Gur	Niger-Congo	10.58333333	1.666666667
ame	udhr_ame.csv	Yanesha'	1.0324924017	-0.0324924017	-0.5565470232	a	UDHR	Arawakan	Arawakan	-10.5	-75.41666667
amu	zipf_stats_amu-x-bible-amuzg-v1.txt	Amuzgo	0.0619161776	0.0619161776	-0.555418584	TTR	PBC	Amuzgoan	Oto-Manguean	16.8333333333	-98
bam	udhr_bam.csv	Bamanankan	0.2953431373	0.2953431373	-0.554713903	TTR	UDHR	Western Mande	Niger-Congo	12.5	-7.5
pam	udhr_pam.csv	Pampangan	1.0317098868	-0.0317098868	-0.5526426114	a	UDHR	Northern Philippines	Austronesian	15.33333333	120.5
tgl	udhr_tgl.csv	Tagalog	1.0316246374	-0.0316246374	-0.5522172537	a	UDHR	Meso-Philippine	Austronesian	15	121
ita	freqlist_italian.csv	Italian (Fiorentino)	1.2024908256	-0.2024908256	-0.5509260487	a	EPC	Romance	Indo-European	43.75	11.25
ita	freqlist_italian.csv	Italian	1.2024908256	-0.2024908256	-0.5509260487	a	EPC	Romance	Indo-European	43	12
afr	udhr_afr.csv	Afrikaans	7.4650850535	7.4650850535	-0.5495405342	H	UDHR	Germanic	Indo-European	-31	22
afr	udhr_afr.csv	Afrikaans	0.2961424332	0.2961424332	-0.5482759141	TTR	UDHR	Germanic	Indo-European	-31	22
lcm	zipf_stats_lcm-x-bible-tungag-v1.txt	Tungak	1.4361886954	-0.4361886954	-0.548218909	a	PBC	Oceanic	Austronesian	-2.55	150.25
gui	zipf_stats_gui-x-bible-guaeb-v1.txt	Chiriguano	7.0799084658	7.0799084658	-0.5480600933	H	PBC	Tupi-Guaraní	Tupian	-23.6666666667	-64.3333333333
cac	zipf_stats_cac-x-bible-chuj-v1.txt	Chuj	0.0623867343	0.0623867343	-0.5480441039	TTR	PBC	Mayan	Mayan	15.9166666667	-91.5833333333
ajg	udhr_ajg.csv	Aja	7.466624132	7.466624132	-0.5470919226	H	UDHR	Kwa	Niger-Congo	7	1.75
ibo	zipf_stats_ibo-x-bible-igbo-v1.txt	Igbo	7.0843250138	7.0843250138	-0.5447174819	H	PBC	Igboid	Niger-Congo	6	7.3333333333
arl	udhr_arl.csv	Arabela	7.4689929582	7.4689929582	-0.543323216	H	UDHR	Zaparoan	Zaparoan	-2	-75.16666667
swh	udhr_swh.csv	Swahili	7.469269283	7.469269283	-0.5428835945	H	UDHR	Bantoid	Niger-Congo	-6.5	39
pan	udhr_pan.csv	Panjabi_Eastern	1.0296693217	-0.0296693217	-0.5424610717	a	UDHR	Indic	Indo-European	31	74
cpa	zipf_stats_cpa-x-bible-chinandepa-v1.txt	Chinantec (Palantla)	1.433992245	-0.433992245	-0.5400958992	a	PBC	Chinantecan	Oto-Manguean	18.8333333333	-96.75
fra	freqlist_french.csv	French	1.2016538716	-0.2016538716	-0.5354206528	a	EPC	Romance	Indo-European	48	2
war	udhr_war.csv	Waray-Waray	0.2977681002	0.2977681002	-0.5351818572	TTR	UDHR	Meso-Philippine	Austronesian	12	125
kew	zipf_stats_kew-x-bible-westkewa-v1.txt	Kewa	1.4325753129	-0.4325753129	-0.5348557383	a	PBC	Engan	Trans-New Guinea	-6.5	143.833333333
lef	zipf_stats_lef-x-bible-lelemi-v1.txt	Lelemi	0.063381116	0.063381116	-0.5324603326	TTR	PBC	Kwa	Niger-Congo	7.3333333333	0.5
pan	udhr_pan.csv	Panjabi_Eastern	0.2981230904	0.2981230904	-0.5323225619	TTR	UDHR	Indic	Indo-European	31	74
ame	udhr_ame.csv	Yanesha'	0.2982248521	0.2982248521	-0.5315029147	TTR	UDHR	Arawakan	Arawakan	-10.5	-75.41666667
swh	udhr_swh.csv	Swahili	0.2985409652	0.2985409652	-0.5289567579	TTR	UDHR	Bantoid	Niger-Congo	-6.5	39
sll	zipf_stats_sll-x-bible-salty-v1.txt	Salt-Yui	0.0636492599	0.0636492599	-0.5282580296	TTR	PBC	Chimbu	Trans-New Guinea	-6.2833333333	145.033333333
zpz	zipf_stats_zpz-x-bible-ztexm-v1.txt	Zapotec (Texmelucan)	7.1066524233	7.1066524233	-0.5278192499	H	PBC	Zapotecan	Oto-Manguean	16.5	-97.1666666667
sxn	zipf_stats_sxn-x-bible-sangi-v1.txt	Sangir	0.0636985969	0.0636985969	-0.527484829	TTR	PBC	Sangiric	Austronesian	3.5	125.5
cap	zipf_stats_cap-x-bible-chipb-v1.txt	Chipaya	7.1073273873	7.1073273873	-0.5273084115	H	PBC	Uru-Chipaya	Uru-Chipaya	-18.75	-67.8333333333
cac	zipf_stats_cac-x-bible-chuji-v1.txt	Chuj	0.0637157511	0.0637157511	-0.5272159914	TTR	PBC	Mayan	Mayan	15.9166666667	-91.5833333333
aia	zipf_stats_aia-x-bible-arosi-v1.txt	Arosi	0.0637767036	0.0637767036	-0.5262607548	TTR	PBC	Oceanic	Austronesian	-10.25	161.333333333
wwa	udhr_wwa.csv	Waama	1.0263961966	-0.0263961966	-0.5261295892	a	UDHR	Gur	Niger-Congo	10.58333333	1.666666667
gla	udhr_gla.csv	GaelicScottish	0.2989392478	0.2989392478	-0.5257487608	TTR	UDHR	Celtic	Indo-European	57	-4
pam	udhr_pam.csv	Pampangan	0.2990697674	0.2990697674	-0.5246974809	TTR	UDHR	Northern Philippines	Austronesian	15.33333333	120.5
kde	udhr_kde.csv	Makonde	7.4809046161	7.4809046161	-0.5243722505	H	UDHR	Bantoid	Niger-Congo	-11	40
kea	udhr_kea.csv	Kabuverdianu	7.4811330473	7.4811330473	-0.5240088257	H	UDHR	NA	NA	NA	NA
quc	udhr_quc.csv	K'iche'_Central	1.0257555377	-0.0257555377	-0.5229329776	a	UDHR	Mayan	Mayan	15	-91.41666667
ubu	zipf_stats_ubu-x-bible-umnop-v1.txt	Umbu Ungu	0.0640005219	0.0640005219	-0.5227531146	TTR	PBC	Chimbu	Trans-New Guinea	-6	144
fij	zipf_stats_fij-x-bible-fijih-v1.txt	Fijian	7.1136915318	7.1136915318	-0.5224917851	H	PBC	Oceanic	Austronesian	-17.8333333333	178
fij	zipf_stats_fij-x-bible-fijih-v1.txt	Nadroga	7.1136915318	7.1136915318	-0.5224917851	H	PBC	Oceanic	Austronesian	-18.0833333333	177.416666667
sag	udhr_sag.csv	Sango	1.0251423755	-0.0251423755	-0.5198735627	a	UDHR	Ubangi	Niger-Congo	5	18
ann	zipf_stats_ann-x-bible-obolo-v1.txt	Obolo	0.0642631191	0.0642631191	-0.5186377384	TTR	PBC	Cross River	Niger-Congo	4.5833333333	7.8333333333
ppo	zipf_stats_ppo-x-bible-folop-v1.txt	Folopa	0.0642637742	0.0642637742	-0.5186274718	TTR	PBC	Teberan	Teberan-Pawaian	-7	144.5
gag	zipf_stats_gag-x-bible-gagal-v1.txt	Gagauz	7.1219751306	7.1219751306	-0.5162224427	H	PBC	Turkic	Altaic	46.3333333333	28.6666666667
tna	zipf_stats_tna-x-bible-tacan-v1.txt	Tacana	0.0644472138	0.0644472138	-0.5157526394	TTR	PBC	Tacanan	Tacanan	-13.5	-68
gug	zipf_stats_gug-x-bible-paragur-v1.txt	Guaraní	7.1229817803	7.1229817803	-0.515460572	H	PBC	Tupi-Guaraní	Tupian	-26	-56
tzj	zipf_stats_tzj-x-bible-tzuwe-v1.txt	Tzutujil	7.1245156193	7.1245156193	-0.5142997043	H	PBC	Mayan	Mayan	14.6666666667	-91.3333333333
mos	zipf_stats_mos-x-bible-mooca-v1.txt	Mooré	0.0645751634	0.0645751634	-0.5137474362	TTR	PBC	Gur	Niger-Congo	12.8333333333	-1.25
djk	zipf_stats_djk-x-bible-aukan-v1.txt	Ndyuka	7.1280880421	7.1280880421	-0.511595959	H	PBC	Creoles and Pidgins	other	4.5	-54.5
nya	udhr_nya_chinyanja.csv	Nyanja_Chinyanja	0.3009463722	0.3009463722	-0.5095822265	TTR	UDHR	Bantoid	Niger-Congo	-14	34
cos	udhr_cos.csv	Corsican	1.0230741921	-0.0230741921	-0.5095542196	a	UDHR	NA	NA	NA	NA
ttc	zipf_stats_ttc-x-bible-tekit-v1.txt	Teco	1.4252949105	-0.4252949105	-0.5079310327	a	PBC	Mayan	Mayan	15.4166666667	-92.0833333333
ubu	zipf_stats_ubu-x-bible-umkal-v1.txt	Umbu Ungu	1.4250250382	-0.4250250382	-0.506932979	a	PBC	Chimbu	Trans-New Guinea	-6	144
tpi	zipf_stats_tpi-x-bible-tokpi-v1.txt	Tok Pisin	1.4246745077	-0.4246745077	-0.5056366316	a	PBC	Creoles and Pidgins	other	-9.5	147.166666667
sco	udhr_sco.csv	Scots	0.3014508329	0.3014508329	-0.5055190099	TTR	UDHR	NA	NA	NA	NA
kjb	zipf_stats_kjb-x-bible-easternkanjobal-v1.txt	Kanjobal (Eastern)	1.4238214936	-0.4238214936	-0.5024819772	a	PBC	Mayan	Mayan	15.3333333333	-91.6666666667
cnh	udhr_cnh.csv	Chin_Haka	7.4948235967	7.4948235967	-0.5022277159	H	UDHR	Kuki-Chin	Sino-Tibetan	22.66666667	93.66666667
fra	zipf_stats_fra-x-bible-frepa-v1.txt	French	0.0653874032	0.0653874032	-0.50101816	TTR	PBC	Romance	Indo-European	48	2
mam	udhr_mam.csv	Mam_Northern	0.3026992288	0.3026992288	-0.4954637114	TTR	UDHR	NA	NA	NA	NA
lin	udhr_lin_tones.csv	Lingala	1.0201156435	-0.0201156435	-0.4947923382	a	UDHR	Bantoid	Niger-Congo	2	18.5
agg	zipf_stats_agg-x-bible-angor-v1.txt	Anggor	0.0658174098	0.0658174098	-0.4942791738	TTR	PBC	Senagi	Senagi	-3.75	141.166666667
ell	freqlist_greek.csv	Greek (Modern)	0.012243137	0.012243137	-0.4942711444	TTR	EPC	Greek	Indo-European	39	22
ell	freqlist_greek.csv	Greek (Cypriot)	0.012243137	0.012243137	-0.4942711444	TTR	EPC	Greek	Indo-European	34.75	33
bsn	zipf_stats_bsn-x-bible-edura-v1.txt	Barasano	7.1560065669	7.1560065669	-0.4904661585	H	PBC	Tucanoan	Tucanoan	-0.1666666667	-70.6666666667
wol	zipf_stats_wol-x-bible-wolof-v1.txt	Wolof	1.4202656936	-0.4202656936	-0.4893317606	a	PBC	Northern Atlantic	Niger-Congo	15.25	-16
men	zipf_stats_men-x-bible-mende-v1.txt	Mende	7.1578500756	7.1578500756	-0.489070921	H	PBC	Western Mande	Niger-Congo	7.8333333333	-11.5
kek	zipf_stats_kek-x-bible-kekchicatholic-v1.txt	K'ekchí	0.0661588292	0.0661588292	-0.4889285103	TTR	PBC	Mayan	Mayan	16	-89.8333333333
tzc	udhr_tzc.csv	Tzotzil_Chamula	0.3035372849	0.3035372849	-0.4887135255	TTR	UDHR	Mayan	Mayan	16.5	-92.66666667
ssd	zipf_stats_ssd-x-bible-siroi-v1.txt	Siroi	0.0662336061	0.0662336061	-0.4877566202	TTR	PBC	Madang	Trans-New Guinea	-5.5	146
eng	zipf_stats_eng-x-bible-engyl-v1.txt	English	0.0662389629	0.0662389629	-0.4876726694	TTR	PBC	Germanic	Indo-European	52	NA
fri	udhr_fri.csv	Frisian_Western	1.018551228	-0.018551228	-0.4869865796	a	UDHR	NA	NA	NA	NA
sur	zipf_stats_sur-x-bible-mwagh-v1.txt	Mupun	7.1620840646	7.1620840646	-0.4858664773	H	PBC	West Chadic	Afro-Asiatic	9.5	8.8333333333
lad	udhr_lad.csv	Ladino	7.5055570651	7.5055570651	-0.4851512021	H	UDHR	Romance	Indo-European	40	33
eng	udhr_eng.csv	English	0.3041237113	0.3041237113	-0.48399011	TTR	UDHR	Germanic	Indo-European	52	0
aia	zipf_stats_aia-x-bible-arosi-v1.txt	Arosi	1.4187955772	-0.4187955772	-0.4838949112	a	PBC	Oceanic	Austronesian	-10.25	161.333333333
lot	udhr_lot.csv	Otuho	1.0175463692	-0.0175463692	-0.4819727676	a	UDHR	NA	NA	NA	NA
swe	freqlist_swedish.csv	Swedish	10.2452569795	10.2452569795	-0.4801806178	H	EPC	Germanic	Indo-European	60	15
swe	freqlist_swedish.csv	Swedish (Västerbotten)	10.2452569795	10.2452569795	-0.4801806178	H	EPC	Germanic	Indo-European	64.25	19.75
knj	zipf_stats_knj-x-bible-acateco-v1.txt	Kanjobal (Western)	7.1713381777	7.1713381777	-0.4788626128	H	PBC	Mayan	Mayan	15.8333333333	-91.8333333333
sus	zipf_stats_sus-x-bible-susu-v1.txt	Susu	1.4172837399	-0.4172837399	-0.4783037678	a	PBC	Western Mande	Niger-Congo	10	-13
afr	zipf_stats_afr-x-bible-afr53-v1.txt	Afrikaans	0.0668774079	0.0668774079	-0.477667074	TTR	PBC	Germanic	Indo-European	-31	22
hat	zipf_stats_hat-x-bible-krayh-v1.txt	Haitian Creole	7.1729530273	7.1729530273	-0.4776404333	H	PBC	Creoles and Pidgins	other	19	-72.5
ktu	udhr_ktu.csv	Kituba	1.0161817507	-0.0161817507	-0.4751639098	a	UDHR	Creoles and Pidgins	other	-5	17.5
ajg	udhr_ajg.csv	Aja	1.0160133023	-0.0160133023	-0.474323425	a	UDHR	Kwa	Niger-Congo	7	1.75
hix	zipf_stats_hix-x-bible-hixka-v1.txt	Hixkaryana	0.0671620047	0.0671620047	-0.4732069241	TTR	PBC	Cariban	Cariban	-1	-59
avt	zipf_stats_avt-x-bible-au-v1.txt	Au	0.0672660813	0.0672660813	-0.4715758543	TTR	PBC	Wapei-Palei	Torricelli	-3.5833333333	142.083333333
abt	zipf_stats_abt-x-bible-woser-v1.txt	Ambulas	7.181838964	7.181838964	-0.4709152187	H	PBC	Middle Sepik	Sepik	-3.8333333333	143
itv	zipf_stats_itv-x-bible-itawit-v1.txt	Itawis	0.0673135394	0.0673135394	-0.4708320995	TTR	PBC	Northern Luzon	Austronesian	17.75	121.5
kng	udhr_kng.csv	Koongo	1.0152784195	-0.0152784195	-0.4706566768	a	UDHR	Bantoid	Niger-Congo	-5	15
fur	udhr_fur.csv	Friulian	0.3057934509	0.3057934509	-0.470541067	TTR	UDHR	NA	NA	NA	NA
lad	udhr_lad.csv	Ladino	0.305907173	0.305907173	-0.4696250838	TTR	UDHR	Romance	Indo-European	40	33
xon	zipf_stats_xon-x-bible-klikp-v1.txt	Konkomba	7.1837249928	7.1837249928	-0.4694878004	H	PBC	Gur	Niger-Congo	10	0.0833333333
hni	udhr_hni.csv	Hani	0.3059459459	0.3059459459	-0.4693127845	TTR	UDHR	Burmese-Lolo	Sino-Tibetan	23	103
ace	zipf_stats_ace-x-bible-aceh-v1.txt	Acehnese	0.0674121406	0.0674121406	-0.4692868392	TTR	PBC	Malayo-Sumbawan	Austronesian	5.5	95.5
ycn	zipf_stats_ycn-x-bible-yukun-v1.txt	Yucuna	1.4147809873	-0.4147809873	-0.4690479776	a	PBC	Northern Arawakan	Arawakan	-0.75	-71
snn	zipf_stats_snn-x-bible-siona-v1.txt	Siona	1.41473575	-0.41473575	-0.468880679	a	PBC	Tucanoan	Tucanoan	0.3333333333	-76.25
mag	udhr_mag.csv	Magahi	0.306122449	0.306122449	-0.4678911271	TTR	UDHR	Indic	Indo-European	23.5	85.5
zpi	zipf_stats_zpi-x-bible-zsant-v1.txt	Zapotec (Quiegolani)	0.067517759	0.067517759	-0.4676316066	TTR	PBC	Zapotecan	Oto-Manguean	16.1666666667	-96.0833333333
nld	udhr_nld.csv	Dutch	0.3063200815	0.3063200815	-0.4662992812	TTR	UDHR	Germanic	Indo-European	52.5	6
ubu	zipf_stats_ubu-x-bible-umkal-v1.txt	Umbu Ungu	0.0676106195	0.0676106195	-0.4661763136	TTR	PBC	Chimbu	Trans-New Guinea	-6	144
xon	zipf_stats_xon-x-bible-kliko-v1.txt	Konkomba	7.1891942975	7.1891942975	-0.4653484228	H	PBC	Gur	Niger-Congo	10	0.0833333333
auc	zipf_stats_auc-x-bible-Huaor-v1.txt	Waorani	0.0676755835	0.0676755835	-0.4651582094	TTR	PBC	Waorani	Waorani	-1	-76.5
fri	udhr_fri.csv	Frisian_Western	0.3065730055	0.3065730055	-0.4642620859	TTR	UDHR	NA	NA	NA	NA
lus	udhr_lus.csv	Mizo	0.3066169618	0.3066169618	-0.4639080366	TTR	UDHR	Kuki-Chin	Sino-Tibetan	23.16666667	92.83333333
cbr	udhr_cbr.csv	Cashibo-Cacataibo	7.5192064262	7.5192064262	-0.4634356212	H	UDHR	Panoan	Panoan	-8.5	-75.5
cbv	zipf_stats_cbv-x-bible-cacua-v1.txt	Cacua	7.1918950839	7.1918950839	-0.463304365	H	PBC	Cacua-Nukak	Cacua-Nukak	1.0833333333	-70
hna	udhr_hna.csv	Mina	0.3067590988	0.3067590988	-0.4627631834	TTR	UDHR	Biu-Mandara	Afro-Asiatic	10.33333333	13.83333333
bul	freqlist_bulgarian.csv	Bulgarian	0.0125036913	0.0125036913	-0.4625397204	TTR	EPC	Slavic	Indo-European	42.5	25
urd	udhr_urd.csv	Urdu	0.307486631	0.307486631	-0.4569032206	TTR	UDHR	Indic	Indo-European	25	67
lua	udhr_lua.csv	Luba-Kasai	0.3075257174	0.3075257174	-0.4565883963	TTR	UDHR	Bantoid	Niger-Congo	-6	22
srr	udhr_srr.csv	Serer-Sine	7.5242854042	7.5242854042	-0.4553551728	H	UDHR	NA	NA	NA	NA
fij	zipf_stats_fij-x-bible-fijih-v1.txt	Fijian	1.4108939229	-0.4108939229	-0.4546726643	a	PBC	Oceanic	Austronesian	-17.8333333333	178
fij	zipf_stats_fij-x-bible-fijih-v1.txt	Nadroga	1.4108939229	-0.4108939229	-0.4546726643	a	PBC	Oceanic	Austronesian	-18.0833333333	177.416666667
cha	udhr_cha.csv	Chamorro	1.0118812663	-0.0118812663	-0.4537063476	a	UDHR	Chamorro	Austronesian	13.45	144.75
ven	udhr_ven.csv	Venda	1.0116961274	-0.0116961274	-0.4527825843	a	UDHR	Bantoid	Niger-Congo	-22	30
wol	udhr_wol.csv	Wolof	0.3081395349	0.3081395349	-0.4516443571	TTR	UDHR	Northern Atlantic	Niger-Congo	15.25	-16
ood	zipf_stats_ood-x-bible-tohon-v1.txt	O'odham	7.2130961336	7.2130961336	-0.4472586049	H	PBC	Tepiman	Uto-Aztecan	32	-112
ood	zipf_stats_ood-x-bible-tohon-v1.txt	Nevome	7.2130961336	7.2130961336	-0.4472586049	H	PBC	Tepiman	Uto-Aztecan	31	-112.5
yap	udhr_yap.csv	Yapese	0.3090815273	0.3090815273	-0.4440570086	TTR	UDHR	Yapese	Austronesian	9.583333333	138.1666667
hin	udhr_hin.csv	Hindi	0.3091764706	0.3091764706	-0.4432922806	TTR	UDHR	Indic	Indo-European	25	77
kbh	zipf_stats_kbh-x-bible-camsa-v1.txt	Camsá	7.2184858584	7.2184858584	-0.4431794563	H	PBC	Camsá	Camsá	1.1666666667	-77
kao	zipf_stats_kao-x-bible-khassonk-v1.txt	Xasonga	1.4070629955	-0.4070629955	-0.4405049595	a	PBC	Western Mande	Niger-Congo	14.25	-10.5
ina	udhr_ina.csv	Interlingua	1.009156046	-0.009156046	-0.4401086737	a	UDHR	NA	NA	NA	NA
amr	udhr_amr.csv	Amarakaeri	7.5347787027	7.5347787027	-0.4386607597	H	UDHR	Harakmbet	Harakmbet	-12.5	-70.5
ycn	zipf_stats_ycn-x-bible-yukun-v1.txt	Yucuna	0.0695985079	0.0695985079	-0.4350224837	TTR	PBC	Northern Arawakan	Arawakan	-0.75	-71
tso	udhr_tso_MZ.csv	Tsonga_(Mozambique)	1.0080439202	-0.0080439202	-0.4345596457	a	UDHR	Bantoid	Niger-Congo	-24	32
crs	udhr_crs.csv	Seselwa_Creole_French	7.5373803489	7.5373803489	-0.4345216459	H	UDHR	Creoles and Pidgins	other	-4.75	55.5
lia	udhr_lia.csv	LimbaWest-Central	0.310391363	0.310391363	-0.4335068385	TTR	UDHR	NA	NA	NA	NA
mbt	zipf_stats_mbt-x-bible-matigsalug-v1.txt	Kulamanen	0.0700325733	0.0700325733	-0.4282198887	TTR	PBC	Greater Central Philippine	Austronesian	7.75	125
cas	zipf_stats_cas-x-bible-tsima-v1.txt	Mosetén	0.070088355	0.070088355	-0.4273456879	TTR	PBC	Mosetenan	Mosetenan	-14.75	-67.8333333333
bbb	zipf_stats_bbb-x-bible-barai-v1.txt	Barai	0.0701245341	0.0701245341	-0.4267786956	TTR	PBC	Koiarian	Trans-New Guinea	-9.3333333333	148.083333333
src	udhr_src.csv	Sardinian_Logudorese	1.0063861287	-0.0063861287	-0.4262879811	a	UDHR	NA	NA	NA	NA
spa	udhr_spa.csv	Spanish	0.3115264798	0.3115264798	-0.424363955	TTR	UDHR	Romance	Indo-European	40	-4
zpq	zipf_stats_zpq-x-bible-zzoog-v1.txt	Zapotec (Zoogocho)	7.2438331106	7.2438331106	-0.4239956926	H	PBC	Zapotecan	Oto-Manguean	17.25	-96.25
nya	udhr_nya_chinyanja.csv	Nyanja_Chinyanja	7.5445818689	7.5445818689	-0.4230643191	H	UDHR	Bantoid	Niger-Congo	-14	34
eng	zipf_stats_eng-x-bible-enast-v1.txt	English	0.0706374435	0.0706374435	-0.4187404716	TTR	PBC	Germanic	Indo-European	52	NA
mlp	zipf_stats_mlp-x-bible-barga-v1.txt	Mugil	0.0706836339	0.0706836339	-0.4180165839	TTR	PBC	Madang	Trans-New Guinea	-4.8833333333	145.75
swe	zipf_stats_swe-x-bible-swedisfb-v1.txt	Swedish (Västerbotten)	1.4009778053	-0.4009778053	-0.4180004403	a	PBC	Germanic	Indo-European	64.25	19.75
swe	zipf_stats_swe-x-bible-swedisfb-v1.txt	Swedish	1.4009778053	-0.4009778053	-0.4180004403	a	PBC	Germanic	Indo-European	60	15
cic	udhr_cic.csv	Chickasaw	7.547799237	7.547799237	-0.4179456167	H	UDHR	Muskogean	Muskogean	34	-88
eng	zipf_stats_eng-x-bible-engte-v1.txt	English	0.0707013575	0.0707013575	-0.4177388229	TTR	PBC	Germanic	Indo-European	52	NA
toj	zipf_stats_toj-x-bible-tojol-v1.txt	Tojolabal	0.0707272775	0.0707272775	-0.4173326093	TTR	PBC	Mayan	Mayan	16.3333333333	-91.5
wnu	zipf_stats_wnu-x-bible-usan-v1.txt	Usan	0.0709946332	0.0709946332	-0.4131426588	TTR	PBC	Madang	Trans-New Guinea	-4.8333333333	145.166666667
spa	udhr_spa.csv	Spanish	7.5510021691	7.5510021691	-0.4128498814	H	UDHR	Romance	Indo-European	40	-4
byx	zipf_stats_byx-x-bible-qaqet-v1.txt	Baining	1.3995167204	-0.3995167204	-0.4125969916	a	PBC	Baining	Baining-Taulil	-4.5833333333	152
tee	zipf_stats_tee-x-bible-tepeh-v1.txt	Tepehua (Huehuetla)	0.0710545108	0.0710545108	-0.4122042678	TTR	PBC	Totonacan	Totonacan	20.5	-98
amr	udhr_amr.csv	Amarakaeri	1.0034699477	-0.0034699477	-0.4117374957	a	UDHR	Harakmbet	Harakmbet	-12.5	-70.5
dip	udhr_dip.csv	Dinka_Northeastern	7.5525719679	7.5525719679	-0.410352395	H	UDHR	Nilotic	Nilo-Saharan	8.5	28
gfk	zipf_stats_gfk-x-bible-patpa-v1.txt	Patpatar	1.3988740396	-0.3988740396	-0.4102202011	a	PBC	Oceanic	Austronesian	-3.7666666667	152.5
min	zipf_stats_min-x-bible-minan-v1.txt	Minangkabau	0.0712378605	0.0712378605	-0.4093308442	TTR	PBC	Malayo-Sumbawan	Austronesian	-1	101
eng	zipf_stats_eng-x-bible-engkj-v1.txt	English	0.0713694594	0.0713694594	-0.4072684499	TTR	PBC	Germanic	Indo-European	52	NA
amr	udhr_amr.csv	Amarakaeri	0.3138482951	0.3138482951	-0.4056627192	TTR	UDHR	Harakmbet	Harakmbet	-12.5	-70.5
huu	udhr_huu.csv	HuitotoMurui	7.5556312843	7.5556312843	-0.4054851465	H	UDHR	Huitoto	Huitotoan	-1	-73.5
bre	udhr_bre.csv	Breton	1.0021601651	-0.0021601651	-0.4052022455	a	UDHR	Celtic	Indo-European	48	-3
toj	udhr_toj.csv	Tojolabal	1.0019731977	-0.0019731977	-0.4042693588	a	UDHR	Mayan	Mayan	16.33333333	-91.5
apz	zipf_stats_apz-x-bible-ampee-v1.txt	Ampeeli	1.3970514861	-0.3970514861	-0.4034799533	a	PBC	Angan	Trans-New Guinea	-6.75	146.083333333
pov	udhr_pov.csv	Crioulo_Upper_Guinea	1.001742359	-0.001742359	-0.4031175732	a	UDHR	Creoles and Pidgins	other	12	-15
bam	udhr_bam.csv	Bamanankan	1.0017281182	-0.0017281182	-0.4030465178	a	UDHR	Western Mande	Niger-Congo	12.5	-7.5
bba	zipf_stats_bba-x-bible-barib-v1.txt	Bariba	7.2718142181	7.2718142181	-0.4028185271	H	PBC	Gur	Niger-Congo	10	2.5
bao	zipf_stats_bao-x-bible-bora-v1.txt	Barasano (Northern)	7.2718296363	7.2718296363	-0.4028068581	H	PBC	Tucanoan	Tucanoan	0.3333333333	-70.25
mih	zipf_stats_mih-x-bible-mixch-v1.txt	Mixtec (Chayuco)	1.3965452424	-0.3965452424	-0.4016077405	a	PBC	Mixtecan	Oto-Manguean	16.4166666667	-97.8333333333
itv	zipf_stats_itv-x-bible-itawit-v1.txt	Itawis	7.2734987231	7.2734987231	-0.4015436298	H	PBC	Northern Luzon	Austronesian	17.75	121.5
tac	zipf_stats_tac-x-bible-tarah-v1.txt	Tarahumara (Western)	7.2753644998	7.2753644998	-0.400131539	H	PBC	Tarahumaran	Uto-Aztecan	27.5	-108
dag	udhr_dag.csv	Dagbani	1.0007900752	-0.0007900752	-0.3983660878	a	UDHR	Gur	Niger-Congo	9.583333333	-0.5
sco	udhr_sco.csv	Scots	7.5602052771	7.5602052771	-0.3982081091	H	UDHR	NA	NA	NA	NA
hau	udhr_hau_NE.csv	Hausa_(Niger)	7.5606917721	7.5606917721	-0.3974341152	H	UDHR	West Chadic	Afro-Asiatic	12	7
hau	udhr_hau_NG.csv	Hausa_(Nigeria)	7.5606917721	7.5606917721	-0.3974341152	H	UDHR	West Chadic	Afro-Asiatic	12	7
nij	zipf_stats_nij-x-bible-ngaju-v1.txt	Pulopetak	0.0721078731	0.0721078731	-0.3956961631	TTR	PBC	Barito	Austronesian	1.4166666667	109.833333333
nij	zipf_stats_nij-x-bible-ngaju-v1.txt	Oloh Mangtangai	0.0721078731	0.0721078731	-0.3956961631	TTR	PBC	Barito	Austronesian	-0.8333333333	113
eng	zipf_stats_eng-x-bible-englebwbt-v1.txt	English	0.0723384746	0.0723384746	-0.3920822178	TTR	PBC	Germanic	Indo-European	52	NA
nym	udhr_nym.csv	Nyamwezi	7.5648880944	7.5648880944	-0.3907579363	H	UDHR	Bantoid	Niger-Congo	-5	33
eng	zipf_stats_eng-x-bible-engba-v1.txt	English	1.3934661862	-0.3934661862	-0.3902206389	a	PBC	Germanic	Indo-European	52	NA
wol	zipf_stats_wol-x-bible-wolof-v1.txt	Wolof	0.0724593716	0.0724593716	-0.3901875417	TTR	PBC	Northern Atlantic	Niger-Congo	15.25	-16
hni	udhr_hni.csv	Hani	0.9991149569	0.0008850431	-0.39000797	a	UDHR	Burmese-Lolo	Sino-Tibetan	23	103
gux	zipf_stats_gux-x-bible-gulma-v1.txt	Gurma	1.3932840361	-0.3932840361	-0.3895470033	a	PBC	Gur	Niger-Congo	12.25	1
gux	zipf_stats_gux-x-bible-gulma-v1.txt	Gurma (Togo)	1.3932840361	-0.3932840361	-0.3895470033	a	PBC	Gur	Niger-Congo	10.75	0.6666666667
ura	udhr_ura.csv	Urarina	7.5663407369	7.5663407369	-0.3884468409	H	UDHR	Urarina	Urarina	-4.5	-75.5
bud	zipf_stats_bud-x-bible-bassa-v1.txt	Ncàm	0.0725825334	0.0725825334	-0.3882573721	TTR	PBC	Gur	Niger-Congo	9.3333333333	0.6666666667
dar	zipf_stats_dar-x-bible-engda-v1.txt	Dargwa	0.0726952124	0.0726952124	-0.3864914871	TTR	PBC	Lak-Dargwa	Nakh-Daghestanian	42.25	47.4166666667
kue	zipf_stats_kue-x-bible-kuman-v1.txt	Kuman	0.0727429912	0.0727429912	-0.3857427063	TTR	PBC	Chimbu	Trans-New Guinea	-5.9166666667	145
men	udhr_men.csv	Mende	7.5681320353	7.5681320353	-0.3855969577	H	UDHR	Western Mande	Niger-Congo	7.833333333	-11.5
srr	udhr_srr.csv	Serer-Sine	0.3164160401	0.3164160401	-0.3849806242	TTR	UDHR	NA	NA	NA	NA
afr	zipf_stats_afr-x-bible-afr83-v1.txt	Afrikaans	0.0728959363	0.0728959363	-0.3833457782	TTR	PBC	Germanic	Indo-European	-31	22
zai	zipf_stats_zai-x-bible-zaist-v1.txt	Zapotec (Isthmus)	1.3914579869	-0.3914579869	-0.3827938275	a	PBC	Zapotecan	Oto-Manguean	16.416667	-95
nba	udhr_nba.csv	Nyemba	7.5704723396	7.5704723396	-0.3818736283	H	UDHR	NA	NA	NA	NA
por	freqlist_portuguese.csv	Portuguese	1.1933480215	-0.1933480215	-0.381546612	a	EPC	Romance	Indo-European	39	-8
cbi	udhr_cbi.csv	Chachi	0.3169572108	0.3169572108	-0.3806217241	TTR	UDHR	Barbacoan	Barbacoan	0.666666667	-79
myy	zipf_stats_myy-x-bible-macun-v1.txt	Macuna	7.3022592652	7.3022592652	-0.3797765585	H	PBC	Tucanoan	Tucanoan	-0.3333333333	-70.1666666667
hin	udhr_hin.csv	Hindi	0.9969378464	0.0030621536	-0.3791451277	a	UDHR	Indic	Indo-European	25	77
tlf	zipf_stats_tlf-x-bible-telef-v1.txt	Telefol	1.3904415154	-0.3904415154	-0.3790346677	a	PBC	Ok	Trans-New Guinea	-5	141.75
eng	zipf_stats_eng-x-bible-engcpdv-v1.txt	English	0.0732837694	0.0732837694	-0.3772677275	TTR	PBC	Germanic	Indo-European	52	NA
huu	udhr_huu.csv	HuitotoMurui	0.3174962293	0.3174962293	-0.3762801591	TTR	UDHR	Huitoto	Huitotoan	-1	-73.5
cbr	zipf_stats_cbr-x-bible-cashi-v1.txt	Cashibo	0.0733962815	0.0733962815	-0.3755044581	TTR	PBC	Panoan	Panoan	-8.5	-75.5
snn	udhr_snn.csv	Siona	0.9961807708	0.0038192292	-0.3753676469	a	UDHR	Tucanoan	Tucanoan	0.333333333	-76.25
gla	udhr_gla.csv	GaelicScottish	0.9957827775	0.0042172225	-0.373381832	a	UDHR	Celtic	Indo-European	57	-4
lot	udhr_lot.csv	Otuho	7.5765463711	7.5765463711	-0.3722100901	H	UDHR	NA	NA	NA	NA
sus	udhr_sus.csv	Susu	0.3180076628	0.3180076628	-0.3721607795	TTR	UDHR	Western Mande	Niger-Congo	10	-13
bim	zipf_stats_bim-x-bible-bimob-v1.txt	Bimoba	7.3170562356	7.3170562356	-0.368577649	H	PBC	Gur	Niger-Congo	10.5	NA
cac	zipf_stats_cac-x-bible-chuji-v1.txt	Chuj	7.3190981265	7.3190981265	-0.3670322684	H	PBC	Mayan	Mayan	15.9166666667	-91.5833333333
ann	zipf_stats_ann-x-bible-obolo-v1.txt	Obolo	1.3871226141	-0.3871226141	-0.3667605604	a	PBC	Cross River	Niger-Congo	4.5833333333	7.8333333333
poe	zipf_stats_poe-x-bible-papja-v1.txt	Popoloca (San Juan Atzingo)	1.3870093097	-0.3870093097	-0.366341533	a	PBC	Popolocan	Oto-Manguean	18.1666666667	-96.4166666667
bud	zipf_stats_bud-x-bible-bassa-v1.txt	Ncàm	1.3866082208	-0.3866082208	-0.3648582084	a	PBC	Gur	Niger-Congo	9.3333333333	0.6666666667
cbr	udhr_cbr.csv	Cashibo-Cacataibo	0.9934312664	0.0065687336	-0.3616488059	a	UDHR	Panoan	Panoan	-8.5	-75.5
eng	zipf_stats_eng-x-bible-engwb-v1.txt	English	0.0746284279	0.0746284279	-0.356194481	TTR	PBC	Germanic	Indo-European	52	NA
kpr	zipf_stats_kpr-x-bible-korafe-v1.txt	Korafe	0.074700348	0.074700348	-0.3550673622	TTR	PBC	Binanderean	Trans-New Guinea	-9.05	149.083333333
ell	freqlist_greek.csv	Greek (Modern)	1.1919129279	-0.1919129279	-0.3549600919	a	EPC	Greek	Indo-European	39	22
ell	freqlist_greek.csv	Greek (Cypriot)	1.1919129279	-0.1919129279	-0.3549600919	a	EPC	Greek	Indo-European	34.75	33
aka	udhr_aka_asante.csv	Akan_Fante	7.5879447697	7.5879447697	-0.3540756993	H	UDHR	Kwa	Niger-Congo	6.5	-1.25
glv	zipf_stats_glv-x-bible-manxg-v1.txt	Manx	0.0747733881	0.0747733881	-0.3539226908	TTR	PBC	Celtic	Indo-European	54.1666666667	-4.5
cha	zipf_stats_cha-x-bible-chamorro-v1.txt	Chamorro	1.3836066558	-0.3836066558	-0.3537576881	a	PBC	Chamorro	Austronesian	13.45	144.75
tzh	udhr_tzh.csv	Tzeltal_Oxchuc	0.9917129561	0.0082870439	-0.3530751786	a	UDHR	Mayan	Mayan	16.41666667	-92.5
cha	zipf_stats_cha-x-bible-chamorro-v1.txt	Chamorro	0.0748292586	0.0748292586	-0.3530470984	TTR	PBC	Chamorro	Austronesian	13.45	144.75
nia	zipf_stats_nia-x-bible-nias-v1.txt	Nias	7.3407401291	7.3407401291	-0.3506527784	H	PBC	Northwest Sumatra-Barrier Islands	Austronesian	1	97.75
sue	zipf_stats_sue-x-bible-suena-v1.txt	Suena	0.0749834107	0.0749834107	-0.3506312544	TTR	PBC	Binanderean	Trans-New Guinea	-7.75	147.55
yuj	zipf_stats_yuj-x-bible-kayur-v1.txt	Karkar-Yuri	1.3827078774	-0.3827078774	-0.3504337862	a	PBC	Karkar-Yuri	Karkar-Yuri	-3.75	141.083333333
arl	udhr_arl.csv	Arabela	0.9909821919	0.0090178081	-0.3494289805	a	UDHR	Zaparoan	Zaparoan	-2	-75.16666667
lot	udhr_lot.csv	Otuho	0.3208459215	0.3208459215	-0.3492998116	TTR	UDHR	NA	NA	NA	NA
mfi	zipf_stats_mfi-x-bible-mandara-v1.txt	Malgwa	0.0750858759	0.0750858759	-0.3490254382	TTR	PBC	Biu-Mandara	Afro-Asiatic	11.5	13.75
snc	zipf_stats_snc-x-bible-sinau-v1.txt	Sinaugoro	0.0751705794	0.0751705794	-0.3476979801	TTR	PBC	Oceanic	Austronesian	-9.8333333333	147.833333333
hun	zipf_stats_hun-x-bible-hungakarol-v1.txt	Hungarian	7.3457004036	7.3457004036	-0.3468986542	H	PBC	Ugric	Uralic	47	20
eng	zipf_stats_eng-x-bible-engst-v1.txt	English	0.0752613962	0.0752613962	-0.3462747156	TTR	PBC	Germanic	Indo-European	52	NA
mfi	zipf_stats_mfi-x-bible-mandara-v1.txt	Malgwa	7.3500831625	7.3500831625	-0.3435816157	H	PBC	Biu-Mandara	Afro-Asiatic	11.5	13.75
mog	zipf_stats_mog-x-bible-mongo-v1.txt	Mongondow	0.0754836663	0.0754836663	-0.3427913385	TTR	PBC	Greater Central Philippine	Austronesian	0.6666666667	124
mic	udhr_mic.csv	Micmac	7.5956218149	7.5956218149	-0.3418618312	H	UDHR	Algonquian	Algic	45	-63
mio	zipf_stats_mio-x-bible-mixpn-v1.txt	Mixtec (Jicaltepec)	1.3801379802	-0.3801379802	-0.3409296788	a	PBC	Mixtecan	Oto-Manguean	16.3333333333	-98
nld	udhr_nld.csv	Dutch	0.9889873043	0.0110126957	-0.3394753518	a	UDHR	Germanic	Indo-European	52.5	6
huu	zipf_stats_huu-x-bible-huitomuri-v1.txt	Huitoto (Murui)	1.3796769433	-0.3796769433	-0.3392246518	a	PBC	Huitoto	Huitotoan	-1	-73.5
ppk	zipf_stats_ppk-x-bible-uma-v1.txt	Uma	0.0758261657	0.0758261657	-0.3374237494	TTR	PBC	Celebic	Austronesian	-1.8333333333	120
swe	zipf_stats_swe-x-bible-swedi-v1.txt	Swedish (Västerbotten)	0.0760003581	0.0760003581	-0.3346938374	TTR	PBC	Germanic	Indo-European	64.25	19.75
swe	zipf_stats_swe-x-bible-swedi-v1.txt	Swedish	0.0760003581	0.0760003581	-0.3346938374	TTR	PBC	Germanic	Indo-European	60	15
kac	zipf_stats_kac-x-bible-kachin-v1.txt	Jingpho	7.3626101145	7.3626101145	-0.3341007423	H	PBC	Jingpho	Sino-Tibetan	25.4166666667	97
hnn	zipf_stats_hnn-x-bible-hanun-v1.txt	Hanunóo	0.0761170362	0.0761170362	-0.3328652792	TTR	PBC	Greater Central Philippine	Austronesian	12.3333333333	121.25
top	udhr_top.csv	Totonac_Papantla	0.987488373	0.012511627	-0.3319963311	a	UDHR	Totonacan	Totonacan	20.33333333	-97.33333333
spa	freqlist_spanish.csv	Spanish (Canary Islands)	1.1906392373	-0.1906392373	-0.331363721	a	EPC	Romance	Indo-European	28	-15.5833333333
spa	freqlist_spanish.csv	Spanish	1.1906392373	-0.1906392373	-0.331363721	a	EPC	Romance	Indo-European	40	-4
swe	zipf_stats_swe-x-bible-swedisfb-v1.txt	Swedish (Västerbotten)	0.0762318841	0.0762318841	-0.3310654035	TTR	PBC	Germanic	Indo-European	64.25	19.75
swe	zipf_stats_swe-x-bible-swedisfb-v1.txt	Swedish	0.0762318841	0.0762318841	-0.3310654035	TTR	PBC	Germanic	Indo-European	60	15
gkp	udhr_gkp.csv	Kpelle_Guinea	0.3232258065	0.3232258065	-0.3301308491	TTR	UDHR	NA	NA	NA	NA
khm	zipf_stats_khm-x-bible-kalam-v1.txt	Khmer	7.3686241414	7.3686241414	-0.3295490982	H	PBC	Khmer	Austro-Asiatic	12.5	105
bba	udhr_bba.csv	Baatonum	7.6038818012	7.6038818012	-0.3287205274	H	UDHR	Gur	Niger-Congo	10	2.5
nld	udhr_nld.csv	Dutch	7.6046111805	7.6046111805	-0.3275601144	H	UDHR	Germanic	Indo-European	52.5	6
yor	udhr_yor.csv	Yoruba	7.6051604848	7.6051604848	-0.3266861935	H	UDHR	Defoid	Niger-Congo	8	4.333333333
quc	zipf_stats_quc-x-bible-quijo-v1.txt	Quiché	1.3761287217	-0.3761287217	-0.326102462	a	PBC	Mayan	Mayan	15	-91.4166666667
tbo	zipf_stats_tbo-x-bible-tawal-v1.txt	Tawala	0.0765547264	0.0765547264	-0.326005877	TTR	PBC	Oceanic	Austronesian	-10.3333333333	150.666666667
urd	udhr_urd.csv	Urdu	0.9859752258	0.0140247742	-0.3244463792	a	UDHR	Indic	Indo-European	25	67
sus	udhr_sus.csv	Susu	0.985777596	0.014222404	-0.3234602918	a	UDHR	Western Mande	Niger-Congo	10	-13
mxv	udhr_mxv.csv	Mixtec_Metlat�noc	0.3243045388	0.3243045388	-0.3214421187	TTR	UDHR	NA	NA	NA	NA
nhn	udhr_nhn.csv	Nahuatl_Central	7.6094531745	7.6094531745	-0.319856698	H	UDHR	Aztecan	Uto-Aztecan	19	-98.25
pam	udhr_pam.csv	Pampangan	7.613199114	7.613199114	-0.3138970599	H	UDHR	Northern Philippines	Austronesian	15.33333333	120.5
mcf	udhr_mcf.csv	Mats�s	7.6144326611	7.6144326611	-0.3119345364	H	UDHR	Panoan	Panoan	-5.416666667	-73.25
fur	udhr_fur.csv	Friulian	0.9827924864	0.0172075136	-0.3085658824	a	UDHR	NA	NA	NA	NA
mhx	zipf_stats_mhx-x-bible-lhaov-v1.txt	Maru	7.3964692692	7.3964692692	-0.3084748474	H	PBC	Burmese-Lolo	Sino-Tibetan	23.5	98.5
dan	zipf_stats_dan-x-bible-danis-v1.txt	Danish	0.0777902143	0.0777902143	-0.3066435326	TTR	PBC	Germanic	Indo-European	56	10
ydd	udhr_ydd.csv	Yiddish_Eastern	0.9823780693	0.0176219307	-0.3064981198	a	UDHR	Germanic	Indo-European	55	25
yap	udhr_yap.csv	Yapese	7.6192942623	7.6192942623	-0.3041999257	H	UDHR	Yapese	Austronesian	9.583333333	138.1666667
yss	zipf_stats_yss-x-bible-yawan-v1.txt	Yessan-Mayo	1.3700057908	-0.3700057908	-0.3034583686	a	PBC	Tama Sepik	Sepik	-4.1666666667	142.583333333
way	zipf_stats_way-x-bible-wayan-v1.txt	Wayana	7.4053672846	7.4053672846	-0.3017404912	H	PBC	Cariban	Cariban	3.25	-54.1666666667
cbc	zipf_stats_cbc-x-bible-carap-v1.txt	Carapana	0.0781075028	0.0781075028	-0.3016710442	TTR	PBC	Tucanoan	Tucanoan	0.8333333333	-70.75
dag	udhr_dag.csv	Dagbani	7.6214756016	7.6214756016	-0.3007295031	H	UDHR	Gur	Niger-Congo	9.583333333	-0.5
pnb	udhr_pnb.csv	Panjabi_Western	0.9811668757	0.0188331243	-0.3004547862	a	UDHR	NA	NA	NA	NA
tzj	zipf_stats_tzj-x-bible-tzuea-v1.txt	Tzutujil	1.3690101873	-0.3690101873	-0.2997763837	a	PBC	Mayan	Mayan	14.6666666667	-91.3333333333
mxt	zipf_stats_mxt-x-bible-jamiltepec-v1.txt	Mixtec (Jamiltepec)	1.3689350931	-0.3689350931	-0.299498667	a	PBC	Mixtecan	Oto-Manguean	16.25	-97.8333333333
hlt	udhr_hlt.csv	NgaLa	7.6223422834	7.6223422834	-0.2993506475	H	UDHR	NA	NA	NA	NA
shk	udhr_shk.csv	Shilluk	7.6226009509	7.6226009509	-0.298939118	H	UDHR	Nilotic	Nilo-Saharan	9.666666667	31.75
tos	zipf_stats_tos-x-bible-totsi-v1.txt	Totonac (Sierra)	1.3687032613	-0.3687032613	-0.2986412964	a	PBC	Totonacan	Totonacan	19.9166666667	-97.4166666667
bho	udhr_bho.csv	Bhojpuri	0.3271889401	0.3271889401	-0.2982094917	TTR	UDHR	Indic	Indo-European	26	84
lua	udhr_lua.csv	Luba-Kasai	7.6230923392	7.6230923392	-0.2981573391	H	UDHR	Bantoid	Niger-Congo	-6	22
wol	udhr_wol.csv	Wolof	0.9804556481	0.0195443519	-0.2969060672	a	UDHR	Northern Atlantic	Niger-Congo	15.25	-16
cos	udhr_cos.csv	Corsican	7.6241153343	7.6241153343	-0.2965297953	H	UDHR	NA	NA	NA	NA
cjk	udhr_cjk.csv	Chokwe(Angola)	0.3274487472	0.3274487472	-0.2961168559	TTR	UDHR	NA	NA	NA	NA
mog	zipf_stats_mog-x-bible-mongo-v1.txt	Mongondow	7.4160720273	7.4160720273	-0.2936387351	H	PBC	Greater Central Philippine	Austronesian	0.6666666667	124
dip	udhr_dip.csv	Dinka_Northeastern	0.3278795812	0.3278795812	-0.2926466711	TTR	UDHR	Nilotic	Nilo-Saharan	8.5	28
snc	zipf_stats_snc-x-bible-sinau-v1.txt	Sinaugoro	7.4188184346	7.4188184346	-0.2915601497	H	PBC	Oceanic	Austronesian	-9.8333333333	147.833333333
sun	udhr_sun.csv	Sunda	0.3280339163	0.3280339163	-0.2914035674	TTR	UDHR	Sundanese	Austronesian	-7	107
cat	udhr_cat.csv	Catalan-Valencian-Balear	0.3280567686	0.3280567686	-0.2912195019	TTR	UDHR	Romance	Indo-European	41.75	2
sun	udhr_sun.csv	Sunda	0.979251802	0.020748198	-0.2908993944	a	UDHR	Sundanese	Austronesian	-7	107
lad	udhr_lad.csv	Ladino	0.9788648442	0.0211351558	-0.2889686419	a	UDHR	Romance	Indo-European	40	33
skr	udhr_skr.csv	Seraiki	0.3284248104	0.3284248104	-0.2882550815	TTR	UDHR	NA	NA	NA	NA
spa	udhr_spa.csv	Spanish	0.9783274528	0.0216725472	-0.2862872906	a	UDHR	Romance	Indo-European	40	-4
rwo	zipf_stats_rwo-x-bible-rawa-v1.txt	Rawa	0.079267848	0.079267848	-0.2834863227	TTR	PBC	Finisterre-Huon	Trans-New Guinea	-5.8333333333	146
por	udhr_por_BR.csv	Portuguese(Portugal)	0.329064588	0.329064588	-0.2831019448	TTR	UDHR	Romance	Indo-European	39	-8
arn	zipf_stats_arn-x-bible-mapud-v1.txt	Mapudungun	7.4303955178	7.4303955178	-0.2827981732	H	PBC	Araucanian	Araucanian	-38	-72
blz	zipf_stats_blz-x-bible-balan-v1.txt	Balantak	7.4310228952	7.4310228952	-0.2823233501	H	PBC	Celebic	Austronesian	-0.8333333333	123.25
acu	udhr_acu.csv	Achuar_Shiwiar	0.9775263802	0.0224736198	-0.2822902838	a	UDHR	Jivaroan	Jivaroan	-2.66667	-76
ian	zipf_stats_ian-x-bible-iatmul-v1.txt	Iatmul	0.079483633	0.079483633	-0.2801045789	TTR	PBC	Middle Sepik	Sepik	-4.25	143.25
nia	zipf_stats_nia-x-bible-nias-v1.txt	Nias	0.0795359005	0.0795359005	-0.2792854521	TTR	PBC	Northwest Sumatra-Barrier Islands	Austronesian	1	97.75
eng	zipf_stats_eng-x-bible-enggeneva-v1.txt	English	0.0795503532	0.0795503532	-0.279058952	TTR	PBC	Germanic	Indo-European	52	NA
mhy	zipf_stats_mhy-x-bible-maany-v1.txt	Ma'anyan	0.079556559	0.079556559	-0.2789616958	TTR	PBC	Barito	Austronesian	-2	115
mam	udhr_mam.csv	Mam_Northern	0.9765724637	0.0234275363	-0.277530652	a	UDHR	NA	NA	NA	NA
ydd	udhr_ydd.csv	Yiddish_Eastern	0.3297632469	0.3297632469	-0.2774745442	TTR	UDHR	Germanic	Indo-European	55	25
mxi	udhr_mxi.csv	Mozarabic	0.3297815663	0.3297815663	-0.2773269892	TTR	UDHR	NA	NA	NA	NA
rmy	zipf_stats_rmy-x-bible-romvl-v1.txt	Romani (Lovari)	0.0797041624	0.0797041624	-0.2766484818	TTR	PBC	Indic	Indo-European	47	21.5
rmy	zipf_stats_rmy-x-bible-romvl-v1.txt	Romani (Kalderash)	0.0797041624	0.0797041624	-0.2766484818	TTR	PBC	Indic	Indo-European	45	21
ctd	udhr_ctd.csv	Chin_Tedim	0.3300923675	0.3300923675	-0.2748236176	TTR	UDHR	Kuki-Chin	Sino-Tibetan	23.33333333	93.66666667
irk	zipf_stats_irk-x-bible-kiraqw-v1.txt	Iraqw	7.4410918784	7.4410918784	-0.274702761	H	PBC	Southern Cushitic	Afro-Asiatic	-4	35.5
nak	zipf_stats_nak-x-bible-nakan-v1.txt	Nakanai	7.4413526819	7.4413526819	-0.274505375	H	PBC	Oceanic	Austronesian	-5.5833333333	150.583333333
too	zipf_stats_too-x-bible-totxi-v1.txt	Totonac (Xicotepec de Juárez)	0.0798506391	0.0798506391	-0.2743529253	TTR	PBC	Totonacan	Totonacan	20.4166666667	-97.8333333333
byr	zipf_stats_byr-x-bible-baruy-v1.txt	Baruya	7.4417342685	7.4417342685	-0.2742165757	H	PBC	Angan	Trans-New Guinea	-6.9166666667	145.916666667
zpq	zipf_stats_zpq-x-bible-zzoog-v1.txt	Zapotec (Zoogocho)	1.3619051355	-0.3619051355	-0.2735001674	a	PBC	Zapotecan	Oto-Manguean	17.25	-96.25
cat	udhr_cat.csv	Catalan-Valencian-Balear	0.9756847277	0.0243152723	-0.2731012322	a	UDHR	Romance	Indo-European	41.75	2
min	udhr_min.csv	Minangkabau	0.3305389222	0.3305389222	-0.2712268092	TTR	UDHR	Malayic	Austronesian	-1	101
nhu	zipf_stats_nhu-x-bible-nooni-v1.txt	Noni	7.4458548668	7.4458548668	-0.2710979503	H	PBC	Bantoid	Niger-Congo	6.4166666667	10.5833333333
bre	udhr_bre.csv	Breton	0.3310234542	0.3310234542	-0.2673241098	TTR	UDHR	Celtic	Indo-European	48	-3
lns	udhr_lns.csv	Lamnso'	7.6438676657	7.6438676657	-0.2651046356	H	UDHR	Bantoid	Niger-Congo	6.166666667	10.75
spl	zipf_stats_spl-x-bible-selep-v1.txt	Selepet	0.0804463399	0.0804463399	-0.2650172094	TTR	PBC	Finisterre-Huon	Trans-New Guinea	-6.1666666667	147.166666667
sur	zipf_stats_sur-x-bible-mwagh-v1.txt	Mupun	1.3581655274	-0.3581655274	-0.2596701836	a	PBC	West Chadic	Afro-Asiatic	9.5	8.8333333333
hix	zipf_stats_hix-x-bible-hixka-v1.txt	Hixkaryana	1.358042376	-0.358042376	-0.2592147396	a	PBC	Cariban	Cariban	-1	-59
shk	udhr_shk.csv	Shilluk	0.9728364405	0.0271635595	-0.2588895076	a	UDHR	Nilotic	Nilo-Saharan	9.666666667	31.75
top	zipf_stats_top-x-bible-totpa-v1.txt	Totonac (Papantla)	0.0809226456	0.0809226456	-0.257552632	TTR	PBC	Totonacan	Totonacan	20.3333333333	-97.3333333333
fra	udhr_fra.csv	French	0.3326467559	0.3326467559	-0.2542491043	TTR	UDHR	Romance	Indo-European	48	2
kpg	zipf_stats_kpg-x-bible-kapin-v1.txt	Kapingamarangi	7.4682549942	7.4682549942	-0.2541446827	H	PBC	Oceanic	Austronesian	1.05	154.75
yli	zipf_stats_yli-x-bible-yaliang-v1.txt	Yali	0.0812188656	0.0812188656	-0.2529103254	TTR	PBC	Dani	Trans-New Guinea	-4	139.333333333
tzj	zipf_stats_tzj-x-bible-tzuea-v1.txt	Tzutujil	0.081280389	0.081280389	-0.2519461417	TTR	PBC	Mayan	Mayan	14.6666666667	-91.3333333333
nhu	zipf_stats_nhu-x-bible-nooni-v1.txt	Noni	1.355755913	-0.355755913	-0.2507588412	a	PBC	Bantoid	Niger-Congo	6.4166666667	10.5833333333
nno	udhr_nno.csv	Norwegian_Nynorsk	0.3333333333	0.3333333333	-0.248719015	TTR	UDHR	NA	NA	NA	NA
xsi	zipf_stats_xsi-x-bible-sio-v1.txt	Sio	7.4757565066	7.4757565066	-0.248467253	H	PBC	Oceanic	Austronesian	-5.95	147.333333333
als	udhr_als.csv	AlbanianTosk	7.6553041332	7.6553041332	-0.2469096788	H	UDHR	Albanian	Indo-European	41	20
eng	udhr_eng.csv	English	0.9703907471	0.0296092529	-0.2466865524	a	UDHR	Germanic	Indo-European	52	0
lnc	udhr_lnc.csv	Languedocien	0.3336803748	0.3336803748	-0.2459237432	TTR	UDHR	NA	NA	NA	NA
mbt	zipf_stats_mbt-x-bible-matigsalug-v1.txt	Kulamanen	7.4798527604	7.4798527604	-0.2453670525	H	PBC	Greater Central Philippine	Austronesian	7.75	125
okv	zipf_stats_okv-x-bible-oroka-v1.txt	Orokaiva	1.3540269391	-0.3540269391	-0.2443646736	a	PBC	Binanderean	Trans-New Guinea	-8.8333333333	148.25
ann	zipf_stats_ann-x-bible-obolo-v1.txt	Obolo	7.4823245675	7.4823245675	-0.2434962949	H	PBC	Cross River	Niger-Congo	4.5833333333	7.8333333333
gla	udhr_gla.csv	GaelicScottish	7.657982374	7.657982374	-0.2426487061	H	UDHR	Celtic	Indo-European	57	-4
zav	zipf_stats_zav-x-bible-zayat-v1.txt	Zapotec (Yatzachi)	0.0818998716	0.0818998716	-0.2422377217	TTR	PBC	Zapotecan	Oto-Manguean	17.2	-96.2
swh	udhr_swh.csv	Swahili	0.9694768189	0.0305231811	-0.2421264449	a	UDHR	Bantoid	Niger-Congo	-6.5	39
hil	zipf_stats_hil-x-bible-hilig-v1.txt	Hiligaynon	0.0819161527	0.0819161527	-0.2419825672	TTR	PBC	Greater Central Philippine	Austronesian	10.25	123
min	udhr_min.csv	Minangkabau	0.969073046	0.030926954	-0.2401117923	a	UDHR	Malayic	Austronesian	-1	101
huv	zipf_stats_huv-x-bible-huavesanmateodm-v1.txt	Huave (San Mateo del Mar)	0.0820465657	0.0820465657	-0.2399387581	TTR	PBC	Huavean	Huavean	16.2166666667	-95
cbr	zipf_stats_cbr-x-bible-cashi-v1.txt	Cashibo	7.4883059792	7.4883059792	-0.2389693353	H	PBC	Panoan	Panoan	-8.5	-75.5
mxi	udhr_mxi.csv	Mozarabic	0.9688439383	0.0311560617	-0.2389686437	a	UDHR	NA	NA	NA	NA
cat	udhr_cat.csv	Catalan-Valencian-Balear	7.6622747372	7.6622747372	-0.23581973	H	UDHR	Romance	Indo-European	41.75	2
mnk	zipf_stats_mnk-x-bible-mandi-v1.txt	Mandinka	1.3513844736	-0.3513844736	-0.234592191	a	PBC	Western Mande	Niger-Congo	13	-15.6666666667
mnk	zipf_stats_mnk-x-bible-mandi-v1.txt	Mandinka (Gambian)	1.3513844736	-0.3513844736	-0.234592191	a	PBC	Western Mande	Niger-Congo	13.4166666667	-16
skr	udhr_skr.csv	Seraiki	0.9678992273	0.0321007727	-0.2342549432	a	UDHR	NA	NA	NA	NA
ljp	zipf_stats_ljp-x-bible-lampa-v1.txt	Lampung	0.0825377159	0.0825377159	-0.2322415404	TTR	PBC	Lampungic	Austronesian	-5	105
leu	zipf_stats_leu-x-bible-kara-v1.txt	Kara (in Papua New Guinea)	1.3505270658	-0.3505270658	-0.2314212876	a	PBC	Oceanic	Austronesian	-2.8333333333	151.116666667
deu	freqlist_german.csv	German (Timisoara)	10.4523199372	10.4523199372	-0.2281170625	H	EPC	Germanic	Indo-European	45.75	21.25
deu	freqlist_german.csv	German	10.4523199372	10.4523199372	-0.2281170625	H	EPC	Germanic	Indo-European	52	10
deu	freqlist_german.csv	German (Hannover)	10.4523199372	10.4523199372	-0.2281170625	H	EPC	Germanic	Indo-European	52.4166666667	9.6666666667
deu	freqlist_german.csv	German (Berlin)	10.4523199372	10.4523199372	-0.2281170625	H	EPC	Germanic	Indo-European	52.5	13.3333333333
deu	freqlist_german.csv	German (Mansfeldisch)	10.4523199372	10.4523199372	-0.2281170625	H	EPC	Germanic	Indo-European	51.5833333333	11.5
deu	freqlist_german.csv	German (Thuringian)	10.4523199372	10.4523199372	-0.2281170625	H	EPC	Germanic	Indo-European	51	11
apy	zipf_stats_apy-x-bible-apala-v1.txt	Apalaí	1.3494040822	-0.3494040822	-0.22726822	a	PBC	Cariban	Cariban	NA	-54
pir	zipf_stats_pir-x-bible-pirat-v1.txt	Piratapuyo	0.082975318	0.082975318	-0.2253835189	TTR	PBC	Tucanoan	Tucanoan	0.3333333333	-69.5
noa	zipf_stats_noa-x-bible-woume-v1.txt	Waunana	0.083014451	0.083014451	-0.2247702336	TTR	PBC	Choco	Choco	4	-77
ura	udhr_ura.csv	Urarina	0.3363984674	0.3363984674	-0.2240306621	TTR	UDHR	Urarina	Urarina	-4.5	-75.5
nba	udhr_nba.csv	Nyemba	0.96580876	0.03419124	-0.2238244131	a	UDHR	NA	NA	NA	NA
apy	zipf_stats_apy-x-bible-apala-v1.txt	Apalaí	0.0831050975	0.0831050975	-0.2233496379	TTR	PBC	Cariban	Cariban	NA	-54
byr	zipf_stats_byr-x-bible-baruy-v1.txt	Baruya	1.3482744002	-0.3482744002	-0.2230903802	a	PBC	Angan	Trans-New Guinea	-6.9166666667	145.916666667
yss	zipf_stats_yss-x-bible-yawu-v1.txt	Yessan-Mayo	1.3482444483	-0.3482444483	-0.2229796107	a	PBC	Tama Sepik	Sepik	-4.1666666667	142.583333333
eng	zipf_stats_eng-x-bible-engbisho-v1.txt	English	0.0832123053	0.0832123053	-0.2216694965	TTR	PBC	Germanic	Indo-European	52	NA
snn	zipf_stats_snn-x-bible-siona-v1.txt	Siona	0.0832489024	0.0832489024	-0.2210959533	TTR	PBC	Tucanoan	Tucanoan	0.3333333333	-76.25
afr	udhr_afr.csv	Afrikaans	0.9651453823	0.0348546177	-0.2205144445	a	UDHR	Germanic	Indo-European	-31	22
bre	zipf_stats_bre-x-bible-breto-v1.txt	Breton	0.0833073201	0.0833073201	-0.2201804416	TTR	PBC	Celtic	Indo-European	48	-3
tav	zipf_stats_tav-x-bible-tatuy-v1.txt	Tatuyo	7.5134351303	7.5134351303	-0.2199506388	H	PBC	Tucanoan	Tucanoan	0.4166666667	-70.5
fra	zipf_stats_fra-x-bible-frema-v1.txt	French	0.0833773087	0.0833773087	-0.2190835929	TTR	PBC	Romance	Indo-European	48	2
maq	zipf_stats_maq-x-bible-chiquihuitlán-v1.txt	Mazatec (Chiquihuitlán)	1.3468912946	-0.3468912946	-0.2179753179	a	PBC	Popolocan	Oto-Manguean	17.75	-96.9166666667
gux	zipf_stats_gux-x-bible-gulma-v1.txt	Gurma	7.5173946291	7.5173946291	-0.2169539396	H	PBC	Gur	Niger-Congo	12.25	1
gux	zipf_stats_gux-x-bible-gulma-v1.txt	Gurma (Togo)	7.5173946291	7.5173946291	-0.2169539396	H	PBC	Gur	Niger-Congo	10.75	0.6666666667
hsf	udhr_hsf.csv	Huastec_Southeastern	7.6751563663	7.6751563663	-0.2153255796	H	UDHR	Mayan	Mayan	22.08333333	-99.33333333
kjb	zipf_stats_kjb-x-bible-easternkanjobal-v1.txt	Kanjobal (Eastern)	7.5269758928	7.5269758928	-0.2097024751	H	PBC	Mayan	Mayan	15.3333333333	-91.6666666667
kup	zipf_stats_kup-x-bible-Kunimaipa-v1.txt	Kunimaipa	0.0839797136	0.0839797136	-0.2096428115	TTR	PBC	Goilalan	Trans-New Guinea	-8	146.833333333
srr	udhr_srr.csv	Serer-Sine	0.962702819	0.037297181	-0.2083271071	a	UDHR	NA	NA	NA	NA
sxn	zipf_stats_sxn-x-bible-sanginull-v1.txt	Sangir	7.5307041534	7.5307041534	-0.2068807858	H	PBC	Sangiric	Austronesian	3.5	125.5
myu	zipf_stats_myu-x-bible-mundr-v1.txt	Mundurukú	0.0841738588	0.0841738588	-0.2066002028	TTR	PBC	Munduruku	Tupian	-7	-58
bzd	zipf_stats_bzd-x-bible-bribr-v1.txt	Bribri	1.3431965443	-0.3431965443	-0.2043112292	a	PBC	Talamanca	Chibchan	9.4166666667	-83
bho	udhr_bho.csv	Bhojpuri	7.6826847035	7.6826847035	-0.2033482999	H	UDHR	Indic	Indo-European	26	84
ace	zipf_stats_ace-x-bible-aceh-v1.txt	Acehnese	1.3425641895	-0.3425641895	-0.2019726268	a	PBC	Malayo-Sumbawan	Austronesian	5.5	95.5
dan	zipf_stats_dan-x-bible-daneinsacht-v1.txt	Danish	0.0845265589	0.0845265589	-0.2010727502	TTR	PBC	Germanic	Indo-European	56	10
bul	freqlist_bulgarian.csv	Bulgarian	10.4745427401	10.4745427401	-0.2010646203	H	EPC	Slavic	Indo-European	42.5	25
kea	udhr_kea.csv	Kabuverdianu	0.9612041707	0.0387958293	-0.2008494985	a	UDHR	NA	NA	NA	NA
zpi	zipf_stats_zpi-x-bible-zsant-v1.txt	Zapotec (Quiegolani)	7.5415699313	7.5415699313	-0.1986571522	H	PBC	Zapotecan	Oto-Manguean	16.1666666667	-96.0833333333
ind	zipf_stats_ind-x-bible-indlam-v1.txt	Indonesian (Jakarta)	0.0848637493	0.0848637493	-0.1957883628	TTR	PBC	Malayo-Sumbawan	Austronesian	-6.1666666667	106.75
ind	zipf_stats_ind-x-bible-indlam-v1.txt	Indonesian	0.0848637493	0.0848637493	-0.1957883628	TTR	PBC	Malayo-Sumbawan	Austronesian	NA	106
ita	freqlist_italian.csv	Italian (Fiorentino)	10.4795988945	10.4795988945	-0.1949096215	H	EPC	Romance	Indo-European	43.75	11.25
ita	freqlist_italian.csv	Italian	10.4795988945	10.4795988945	-0.1949096215	H	EPC	Romance	Indo-European	43	12
rwo	zipf_stats_rwo-x-bible-rawka-v1.txt	Rawa	0.0849269947	0.0849269947	-0.1947971923	TTR	PBC	Finisterre-Huon	Trans-New Guinea	-5.8333333333	146
yli	zipf_stats_yli-x-bible-yaliang-v1.txt	Yali	1.34060774	-0.34060774	-0.1947371988	a	PBC	Dani	Trans-New Guinea	-4	139.333333333
fra	zipf_stats_fra-x-bible-frepa-v1.txt	French	1.340306432	-0.340306432	-0.1936228883	a	PBC	Romance	Indo-European	48	2
tna	zipf_stats_tna-x-bible-tacan-v1.txt	Tacana	1.3401345363	-0.3401345363	-0.192987176	a	PBC	Tacanan	Tacanan	-13.5	-68
cac	zipf_stats_cac-x-bible-chuj-v1.txt	Chuj	7.5502203156	7.5502203156	-0.1921102126	H	PBC	Mayan	Mayan	15.9166666667	-91.5833333333
fra	zipf_stats_fra-x-bible-freda-v1.txt	French	0.085106383	0.085106383	-0.1919858511	TTR	PBC	Romance	Indo-European	48	2
hat	udhr_hat_kreyol.csv	Haitian_Creole_French	7.6900435175	7.6900435175	-0.1916407247	H	UDHR	Creoles and Pidgins	other	19	-72.5
por	udhr_por_BR.csv	Portuguese(Portugal)	0.9592426341	0.0407573659	-0.1910622769	a	UDHR	Romance	Indo-European	39	-8
ppo	zipf_stats_ppo-x-bible-folop-v1.txt	Folopa	7.5522939246	7.5522939246	-0.1905408265	H	PBC	Teberan	Teberan-Pawaian	-7	144.5
kao	zipf_stats_kao-x-bible-khassonk-v1.txt	Xasonga	7.5538425611	7.5538425611	-0.1893687596	H	PBC	Western Mande	Niger-Congo	14.25	-10.5
chd	zipf_stats_chd-x-bible-chohi-v1.txt	Chontal (Highland)	7.5544254222	7.5544254222	-0.1889276281	H	PBC	Tequistlatecan	Tequistlatecan	16.25	-95.75
sus	udhr_sus.csv	Susu	7.6924421731	7.6924421731	-0.1878245607	H	UDHR	Western Mande	Niger-Congo	10	-13
fri	udhr_fri.csv	Frisian_Western	7.6938137493	7.6938137493	-0.1856424385	H	UDHR	NA	NA	NA	NA
byx	zipf_stats_byx-x-bible-qaqet-v1.txt	Baining	7.5624852038	7.5624852038	-0.1828276791	H	PBC	Baining	Baining-Taulil	-4.5833333333	152
ind	udhr_ind.csv	Indonesian	0.3416717511	0.3416717511	-0.1815566024	TTR	UDHR	Malayic	Austronesian	0	106
por	udhr_por_PT.csv	Portuguese(Brazil)	0.3418478261	0.3418478261	-0.1801383931	TTR	UDHR	Romance	Indo-European	39	-8
lnc	udhr_lnc.csv	Languedocien	7.6976401091	7.6976401091	-0.179554855	H	UDHR	NA	NA	NA	NA
tem	udhr_tem.csv	Themne	7.6980005205	7.6980005205	-0.178981455	H	UDHR	Southern Atlantic	Niger-Congo	8.666666667	-13.08333333
zos	zipf_stats_zos-x-bible-zoque-v1.txt	Zoque (Francisco León)	0.0860696517	0.0860696517	-0.176889677	TTR	PBC	Mixe-Zoque	Mixe-Zoque	17.3333333333	-93.25
afr	zipf_stats_afr-x-bible-afrnlv-v1.txt	Afrikaans	0.0860838398	0.0860838398	-0.1766673237	TTR	PBC	Germanic	Indo-European	-31	22
dan	freqlist_danish.csv	Danish	0.0148530239	0.0148530239	-0.1764278854	TTR	EPC	Germanic	Indo-European	56	10
hin	zipf_stats_hin-x-bible-hindinull-v1.txt	Hindi	0.0861471721	0.0861471721	-0.1756747913	TTR	PBC	Indic	Indo-European	25	77
gkp	udhr_gkp.csv	Kpelle_Guinea	7.7001339863	7.7001339863	-0.1755871973	H	UDHR	NA	NA	NA	NA
glg	udhr_glg.csv	Galician	0.3428411633	0.3428411633	-0.1721374839	TTR	UDHR	Romance	Indo-European	43	-8
bba	zipf_stats_bba-x-bible-barib-v1.txt	Bariba	1.3344229676	-0.3344229676	-0.1718644004	a	PBC	Gur	Niger-Congo	10	2.5
shp	udhr_shp.csv	Shipibo-Conibo	0.3430255403	0.3430255403	-0.1706524055	TTR	UDHR	Panoan	Panoan	-7.5	-75
mek	zipf_stats_mek-x-bible-mekeo-v1.txt	Mekeo	0.0865326935	0.0865326935	-0.1696329691	TTR	PBC	Oceanic	Austronesian	-8.3333333333	146.5
nno	udhr_nno.csv	Norwegian_Nynorsk	0.9544639389	0.0455360611	-0.167218649	a	UDHR	NA	NA	NA	NA
gle	udhr_gle.csv	GaelicIrish	0.9543104484	0.0456895516	-0.1664527976	a	UDHR	Celtic	Indo-European	53	-8
bao	zipf_stats_bao-x-bible-bora-v1.txt	Barasano (Northern)	0.0867668176	0.0867668176	-0.1659638183	TTR	PBC	Tucanoan	Tucanoan	0.3333333333	-70.25
ron	zipf_stats_ron-x-bible-corni-v1.txt	Moldavian	1.3328254634	-0.3328254634	-0.1659564398	a	PBC	Romance	Indo-European	47	29
ron	zipf_stats_ron-x-bible-corni-v1.txt	Romanian	1.3328254634	-0.3328254634	-0.1659564398	a	PBC	Romance	Indo-European	46	25
wer	zipf_stats_wer-x-bible-weri-v1.txt	Weri	0.0867973293	0.0867973293	-0.1654856444	TTR	PBC	Goilalan	Trans-New Guinea	-7.75	146.916666667
zpz	zipf_stats_zpz-x-bible-ztexm-v1.txt	Zapotec (Texmelucan)	1.3326280534	-0.3326280534	-0.1652263695	a	PBC	Zapotecan	Oto-Manguean	16.5	-97.1666666667
snp	zipf_stats_snp-x-bible-sianl-v1.txt	Siane	0.0868745247	0.0868745247	-0.164275852	TTR	PBC	Eastern Highlands	Trans-New Guinea	-6.0833333333	145.2
top	zipf_stats_top-x-bible-totpa-v1.txt	Totonac (Papantla)	1.331906299	-0.331906299	-0.1625571455	a	PBC	Totonacan	Totonacan	20.3333333333	-97.3333333333
fra	zipf_stats_fra-x-bible-freos-v1.txt	French	0.0871700172	0.0871700172	-0.1596449466	TTR	PBC	Romance	Indo-European	48	2
quy	zipf_stats_quy-x-bible-queay-v1.txt	Quechua (Ayacucho)	1.3306113601	-0.3306113601	-0.1577681452	a	PBC	Quechuan	Quechuan	-14	-74
jac	zipf_stats_jac-x-bible-jacalteeaster-v1.txt	Jakaltek	0.0874431338	0.0874431338	-0.1553647123	TTR	PBC	Mayan	Mayan	15.6666666667	-91.6666666667
hni	udhr_hni.csv	Hani	7.7128693522	7.7128693522	-0.1553257457	H	UDHR	Burmese-Lolo	Sino-Tibetan	23	103
acu	udhr_acu.csv	Achuar_Shiwiar	0.345049795	0.345049795	-0.154347894	TTR	UDHR	Jivaroan	Jivaroan	-2.66667	-76
swe	zipf_stats_swe-x-bible-swedi-v1.txt	Swedish (Västerbotten)	1.329470785	-0.329470785	-0.15355002	a	PBC	Germanic	Indo-European	64.25	19.75
swe	zipf_stats_swe-x-bible-swedi-v1.txt	Swedish	1.329470785	-0.329470785	-0.15355002	a	PBC	Germanic	Indo-European	60	15
zlm	zipf_stats_zlm-x-bible-dahl-v1.txt	Ketapang	0.087684691	0.087684691	-0.1515790713	TTR	PBC	Malayo-Sumbawan	Austronesian	-1.8666666667	110
zlm	zipf_stats_zlm-x-bible-dahl-v1.txt	Malay (Kuala Lumpur)	0.087684691	0.087684691	-0.1515790713	TTR	PBC	Malayo-Sumbawan	Austronesian	3.1666666667	101.7
ces	zipf_stats_ces-x-bible-czkra-v1.txt	Czech	7.6071268907	7.6071268907	-0.149041154	H	PBC	Slavic	Indo-European	50	15
blz	zipf_stats_blz-x-bible-balan-v1.txt	Balantak	0.0878877727	0.0878877727	-0.1483964114	TTR	PBC	Celebic	Austronesian	-0.8333333333	123.25
gle	udhr_gle.csv	GaelicIrish	0.3460743802	0.3460743802	-0.1460952955	TTR	UDHR	Celtic	Indo-European	53	-8
mxi	udhr_mxi.csv	Mozarabic	7.719430966	7.719430966	-0.1448864838	H	UDHR	NA	NA	NA	NA
roh	udhr_roh.csv	Romansch	0.3462915601	0.3462915601	-0.1443460037	TTR	UDHR	Romance	Indo-European	46.66666667	9.166666667
cjk	udhr_cjk_AO.csv	Chokwe	7.7198323484	7.7198323484	-0.1442479006	H	UDHR	NA	NA	NA	NA
cbt	zipf_stats_cbt-x-bible-chaya-v1.txt	Chayahuita	7.6163075285	7.6163075285	-0.1420928985	H	PBC	Cahuapanan	Cahuapanan	-5.5	-77
myy	zipf_stats_myy-x-bible-macun-v1.txt	Macuna	0.0883202641	0.0883202641	-0.1416184838	TTR	PBC	Tucanoan	Tucanoan	-0.3333333333	-70.1666666667
taq	zipf_stats_taq-x-bible-tamas-v1.txt	Tamashek	1.3260822502	-0.3260822502	-0.141018391	a	PBC	Berber	Afro-Asiatic	20	-2
sco	udhr_sco.csv	Scots	0.9489495366	0.0510504634	-0.13970416	a	UDHR	NA	NA	NA	NA
bhp	zipf_stats_bhp-x-bible-bima-v1.txt	Bima	0.0884726598	0.0884726598	-0.1392301658	TTR	PBC	Central Malayo-Polynesian	Austronesian	-8.5	118.5
deu	zipf_stats_deu-x-bible-deulb-v1.txt	German (Mansfeldisch)	0.0885734887	0.0885734887	-0.1376499934	TTR	PBC	Germanic	Indo-European	51.5833333333	11.5
deu	zipf_stats_deu-x-bible-deulb-v1.txt	German (Berlin)	0.0885734887	0.0885734887	-0.1376499934	TTR	PBC	Germanic	Indo-European	52.5	13.3333333333
deu	zipf_stats_deu-x-bible-deulb-v1.txt	German (Thuringian)	0.0885734887	0.0885734887	-0.1376499934	TTR	PBC	Germanic	Indo-European	51	11
deu	zipf_stats_deu-x-bible-deulb-v1.txt	German (Timisoara)	0.0885734887	0.0885734887	-0.1376499934	TTR	PBC	Germanic	Indo-European	45.75	21.25
deu	zipf_stats_deu-x-bible-deulb-v1.txt	German	0.0885734887	0.0885734887	-0.1376499934	TTR	PBC	Germanic	Indo-European	52	10
deu	zipf_stats_deu-x-bible-deulb-v1.txt	German (Hannover)	0.0885734887	0.0885734887	-0.1376499934	TTR	PBC	Germanic	Indo-European	52.4166666667	9.6666666667
ign	zipf_stats_ign-x-bible-ignacianscript-v1.txt	Ignaciano	0.0885752602	0.0885752602	-0.1376222308	TTR	PBC	Bolivia-Parana	Arawakan	-15.1666666667	-65.4166666667
sey	udhr_sey.csv	Secoya	0.9483382183	0.0516617817	-0.1366539454	a	UDHR	Tucanoan	Tucanoan	-0.333333333	-76
yuj	zipf_stats_yuj-x-bible-kayur-v1.txt	Karkar-Yuri	7.6237258743	7.6237258743	-0.1364784124	H	PBC	Karkar-Yuri	Karkar-Yuri	-3.75	141.083333333
opm	zipf_stats_opm-x-bible-oksap-v1.txt	Oksapmin	0.0886889177	0.0886889177	-0.1358410108	TTR	PBC	Oksapmin	Oksapmin	-5.1666666667	142.166666667
ell	freqlist_greek.csv	Greek (Modern)	10.5283731859	10.5283731859	-0.1355353064	H	EPC	Greek	Indo-European	39	22
ell	freqlist_greek.csv	Greek (Cypriot)	10.5283731859	10.5283731859	-0.1355353064	H	EPC	Greek	Indo-European	34.75	33
swe	zipf_stats_swe-x-bible-swebsv-v1.txt	Swedish (Västerbotten)	0.088908927	0.088908927	-0.1323930646	TTR	PBC	Germanic	Indo-European	64.25	19.75
swe	zipf_stats_swe-x-bible-swebsv-v1.txt	Swedish	0.088908927	0.088908927	-0.1323930646	TTR	PBC	Germanic	Indo-European	60	15
tac	zipf_stats_tac-x-bible-tarah-v1.txt	Tarahumara (Western)	0.0889798647	0.0889798647	-0.1312813417	TTR	PBC	Tarahumaran	Uto-Aztecan	27.5	-108
jac	zipf_stats_jac-x-bible-jacalteeaster-v1.txt	Jakaltek	7.6314650394	7.6314650394	-0.1306211182	H	PBC	Mayan	Mayan	15.6666666667	-91.6666666667
mos	zipf_stats_mos-x-bible-moopr-v1.txt	Mooré	1.3231381059	-0.3231381059	-0.1301302265	a	PBC	Gur	Niger-Congo	12.8333333333	-1.25
lua	udhr_lua.csv	Luba-Kasai	0.9469512555	0.0530487445	-0.1297335992	a	UDHR	Bantoid	Niger-Congo	-6	22
ron	zipf_stats_ron-x-bible-corni-v1.txt	Moldavian	0.0891066674	0.0891066674	-0.1292941126	TTR	PBC	Romance	Indo-European	47	29
ron	zipf_stats_ron-x-bible-corni-v1.txt	Romanian	0.0891066674	0.0891066674	-0.1292941126	TTR	PBC	Romance	Indo-European	46	25
fur	udhr_fur.csv	Friulian	7.7295857667	7.7295857667	-0.1287306069	H	UDHR	NA	NA	NA	NA
irk	zipf_stats_irk-x-bible-kiraqw-v1.txt	Iraqw	1.3224216131	-0.3224216131	-0.1274804612	a	PBC	Southern Cushitic	Afro-Asiatic	-4	35.5
ind	zipf_stats_ind-x-bible-indobah-v1.txt	Indonesian (Jakarta)	0.0892538785	0.0892538785	-0.1269870467	TTR	PBC	Malayo-Sumbawan	Austronesian	-6.1666666667	106.75
ind	zipf_stats_ind-x-bible-indobah-v1.txt	Indonesian	0.0892538785	0.0892538785	-0.1269870467	TTR	PBC	Malayo-Sumbawan	Austronesian	NA	106
cso	zipf_stats_cso-x-bible-chids-v1.txt	Chinantec (Sochiapan)	1.3222409798	-0.3222409798	-0.1268124352	a	PBC	Chinantecan	Oto-Manguean	17.75	-96.6666666667
gil	zipf_stats_gil-x-bible-kirib-v1.txt	Kiribati	7.6375328981	7.6375328981	-0.1260287321	H	PBC	Oceanic	Austronesian	1.3333333333	173
top	udhr_top.csv	Totonac_Papantla	7.7314245828	7.7314245828	-0.125805125	H	UDHR	Totonacan	Totonacan	20.33333333	-97.33333333
gbi	zipf_stats_gbi-x-bible-galel-v1.txt	Galela	0.0893346839	0.0893346839	-0.125720679	TTR	PBC	North Halmaheran	West Papuan	2.4166666667	128.333333333
zai	zipf_stats_zai-x-bible-zaist-v1.txt	Zapotec (Isthmus)	7.6380205542	7.6380205542	-0.1256596555	H	PBC	Zapotecan	Oto-Manguean	16.416667	-95
deu	zipf_stats_deu-x-bible-deula-v1.txt	German (Mansfeldisch)	0.0895760523	0.0895760523	-0.1219379968	TTR	PBC	Germanic	Indo-European	51.5833333333	11.5
deu	zipf_stats_deu-x-bible-deula-v1.txt	German (Berlin)	0.0895760523	0.0895760523	-0.1219379968	TTR	PBC	Germanic	Indo-European	52.5	13.3333333333
deu	zipf_stats_deu-x-bible-deula-v1.txt	German (Thuringian)	0.0895760523	0.0895760523	-0.1219379968	TTR	PBC	Germanic	Indo-European	51	11
deu	zipf_stats_deu-x-bible-deula-v1.txt	German (Timisoara)	0.0895760523	0.0895760523	-0.1219379968	TTR	PBC	Germanic	Indo-European	45.75	21.25
deu	zipf_stats_deu-x-bible-deula-v1.txt	German	0.0895760523	0.0895760523	-0.1219379968	TTR	PBC	Germanic	Indo-European	52	10
deu	zipf_stats_deu-x-bible-deula-v1.txt	German (Hannover)	0.0895760523	0.0895760523	-0.1219379968	TTR	PBC	Germanic	Indo-European	52.4166666667	9.6666666667
snn	zipf_stats_snn-x-bible-siona-v1.txt	Siona	7.6481563796	7.6481563796	-0.1179884776	H	PBC	Tucanoan	Tucanoan	0.3333333333	-76.25
ian	zipf_stats_ian-x-bible-iatmul-v1.txt	Iatmul	7.6488398547	7.6488398547	-0.1174711977	H	PBC	Middle Sepik	Sepik	-4.25	143.25
taq	zipf_stats_taq-x-bible-tamas-v1.txt	Tamashek	0.089919017	0.089919017	-0.1165631156	TTR	PBC	Berber	Afro-Asiatic	20	-2
yrb	zipf_stats_yrb-x-bible-yareb-v1.txt	Yareba	0.0899233166	0.0899233166	-0.116495733	TTR	PBC	Yareban	Yareban	-9.5	148.5
leu	zipf_stats_leu-x-bible-kara-v1.txt	Kara (in Papua New Guinea)	7.6510642611	7.6510642611	-0.1157876824	H	PBC	Oceanic	Austronesian	-2.8333333333	151.116666667
kqn	udhr_kqn.csv	Kaonde	7.7385772893	7.7385772893	-0.1144254585	H	UDHR	NA	NA	NA	NA
ydd	udhr_ydd.csv	Yiddish_Eastern	7.739113451	7.739113451	-0.1135724469	H	UDHR	Germanic	Indo-European	55	25
cnh	zipf_stats_cnh-x-bible-chhak-v1.txt	Lai	7.6552805184	7.6552805184	-0.1125966587	H	PBC	Kuki-Chin	Sino-Tibetan	22.6666666667	93.6666666667
myu	zipf_stats_myu-x-bible-mundr-v1.txt	Mundurukú	7.6569455803	7.6569455803	-0.1113364765	H	PBC	Munduruku	Tupian	-7	-58
cya	zipf_stats_cya-x-bible-chano-v1.txt	Chatino (Nopala)	1.3180326446	-0.3180326446	-0.1112489841	a	PBC	Zapotecan	Oto-Manguean	16.0833333333	-97.1666666667
srq	zipf_stats_srq-x-bible-sirio-v1.txt	Sirionó	1.3175429429	-0.3175429429	-0.1094379476	a	PBC	Tupi-Guaraní	Tupian	-15.5833333333	-64
afr	zipf_stats_afr-x-bible-afr83-v1.txt	Afrikaans	1.3160307425	-0.3160307425	-0.1038454613	a	PBC	Germanic	Indo-European	-31	22
gvc	zipf_stats_gvc-x-bible-guana-v1.txt	Guanano	0.0907579205	0.0907579205	-0.1034159707	TTR	PBC	Tucanoan	Tucanoan	0.8333333333	-69.5
nld	zipf_stats_nld-x-bible-dutch-v1.txt	Dutch (Brabantic)	0.0907826913	0.0907826913	-0.1030277671	TTR	PBC	Germanic	Indo-European	50.75	4.5
nld	zipf_stats_nld-x-bible-dutch-v1.txt	Dutch (Limburg)	0.0907826913	0.0907826913	-0.1030277671	TTR	PBC	Germanic	Indo-European	51	5.5
nld	zipf_stats_nld-x-bible-dutch-v1.txt	Dutch	0.0907826913	0.0907826913	-0.1030277671	TTR	PBC	Germanic	Indo-European	52.5	6
tue	zipf_stats_tue-x-bible-tuyuc-v1.txt	Tuyuca	7.668329289	7.668329289	-0.1027208532	H	PBC	Tucanoan	Tucanoan	0.5	-70.0833333333
ita	udhr_ita.csv	Italian	0.3514929282	0.3514929282	-0.1024511935	TTR	UDHR	Romance	Indo-European	43	12
kpr	zipf_stats_kpr-x-bible-korafe-v1.txt	Korafe	1.3155779678	-0.3155779678	-0.10217099	a	PBC	Binanderean	Trans-New Guinea	-9.05	149.083333333
kyq	zipf_stats_kyq-x-bible-kenga-v1.txt	Kenga	1.3154829754	-0.3154829754	-0.1018196849	a	PBC	Bongo-Bagirmi	Nilo-Saharan	12	18
mej	zipf_stats_mej-x-bible-meyah-v1.txt	Meyah	7.6705908766	7.6705908766	-0.1010091977	H	PBC	East Bird's Head	East Bird's Head	-1.1666666667	133.5
mfi	zipf_stats_mfi-x-bible-mandara-v1.txt	Malgwa	1.3143497979	-0.3143497979	-0.0976289178	a	PBC	Biu-Mandara	Afro-Asiatic	11.5	13.75
ssd	zipf_stats_ssd-x-bible-siroi-v1.txt	Siroi	7.6759608913	7.6759608913	-0.0969449665	H	PBC	Madang	Trans-New Guinea	-5.5	146
kew	zipf_stats_kew-x-bible-westkewa-v1.txt	Kewa	0.0912436904	0.0912436904	-0.0958030721	TTR	PBC	Engan	Trans-New Guinea	-6.5	143.833333333
eng	zipf_stats_eng-x-bible-engnw-v1.txt	English	0.0913663861	0.0913663861	-0.0938802071	TTR	PBC	Germanic	Indo-European	52	NA
fra	zipf_stats_fra-x-bible-frels-v1.txt	French	0.0913897947	0.0913897947	-0.0935133517	TTR	PBC	Romance	Indo-European	48	2
eng	zipf_stats_eng-x-bible-engba-v1.txt	English	7.6806450225	7.6806450225	-0.0933998381	H	PBC	Germanic	Indo-European	52	NA
dgz	zipf_stats_dgz-x-bible-daga-v1.txt	Daga	0.0914665458	0.0914665458	-0.0923105223	TTR	PBC	Dagan	Dagan	-10	149.333333333
lnc	udhr_lnc.csv	Languedocien	0.9393034889	0.0606965111	-0.0915745425	a	UDHR	NA	NA	NA	NA
bug	udhr_bug.csv	Bugis	0.9391461856	0.0608538144	-0.0907896669	a	UDHR	Sulawesi	Austronesian	-4	120
cni	udhr_cni.csv	Ash�ninka	7.7547111426	7.7547111426	-0.088757151	H	UDHR	Arawakan	Arawakan	-12	-74
jav	udhr_jav.csv	Javanese	0.3532338308	0.3532338308	-0.0884289627	TTR	UDHR	Javanese	Austronesian	-7	111
yap	udhr_yap.csv	Yapese	0.9385699155	0.0614300845	-0.0879143277	a	UDHR	Yapese	Austronesian	9.583333333	138.1666667
bqc	zipf_stats_bqc-x-bible-boko-v1.txt	Boko	1.3113345173	-0.3113345173	-0.0864776739	a	PBC	Eastern Mande	Niger-Congo	10.5	3.5
ceb	udhr_ceb.csv	Cebuano	0.9378752475	0.0621247525	-0.084448234	a	UDHR	Meso-Philippine	Austronesian	10	124
tav	zipf_stats_tav-x-bible-tatuy-v1.txt	Tatuyo	0.0920235281	0.0920235281	-0.0835815957	TTR	PBC	Tucanoan	Tucanoan	0.4166666667	-70.5
hil	zipf_stats_hil-x-bible-hilig-v1.txt	Hiligaynon	7.695234962	7.695234962	-0.0823576174	H	PBC	Greater Central Philippine	Austronesian	10.25	123
cac	zipf_stats_cac-x-bible-chuji-v1.txt	Chuj	1.3101575863	-0.3101575863	-0.0821250957	a	PBC	Mayan	Mayan	15.9166666667	-91.5833333333
hix	zipf_stats_hix-x-bible-hixka-v1.txt	Hixkaryana	7.6969489826	7.6969489826	-0.0810603815	H	PBC	Cariban	Cariban	-1	-59
iba	zipf_stats_iba-x-bible-iban-v1.txt	Iban	1.3098141497	-0.3098141497	-0.0808549833	a	PBC	Malayo-Sumbawan	Austronesian	2	112
ast	udhr_ast.csv	Asturian	0.3543638275	0.3543638275	-0.0793273194	TTR	UDHR	Romance	Indo-European	43.25	-6
wnu	zipf_stats_wnu-x-bible-usan-v1.txt	Usan	1.3089431549	-0.3089431549	-0.0776338319	a	PBC	Madang	Trans-New Guinea	-4.8333333333	145.166666667
pwg	zipf_stats_pwg-x-bible-gapap-v1.txt	Gapapaiwa	0.092505154	0.092505154	-0.0760336411	TTR	PBC	Oceanic	Austronesian	-9.75	149.833333333
als	udhr_als.csv	AlbanianTosk	0.3547896604	0.3547896604	-0.0758974163	TTR	UDHR	Albanian	Indo-European	41	20
kbp	zipf_stats_kbp-x-bible-kabiye-v1.txt	Kabiyé	0.092519685	0.092519685	-0.0758059139	TTR	PBC	Gur	Niger-Congo	9.6666666667	1.1666666667
suk	udhr_suk.csv	Sukuma	7.7630956749	7.7630956749	-0.0754176995	H	UDHR	Bantoid	Niger-Congo	-2.833333333	32
kyz	zipf_stats_kyz-x-bible-kayabi-v1.txt	Kayabí	0.0925811628	0.0925811628	-0.0748424449	TTR	PBC	Tupi-Guaraní	Tupian	-11	-55.5
bjr	zipf_stats_bjr-x-bible-binum-v1.txt	Binumarien	1.3080603562	-0.3080603562	-0.0743690267	a	PBC	Eastern Highlands	Trans-New Guinea	-6.2833333333	146.083333333
tbz	udhr_tbz.csv	Ditammari	0.3551302499	0.3551302499	-0.0731541126	TTR	UDHR	NA	NA	NA	NA
deu	zipf_stats_deu-x-bible-deueb-v1.txt	German (Mansfeldisch)	0.0927169614	0.0927169614	-0.0727142336	TTR	PBC	Germanic	Indo-European	51.5833333333	11.5
deu	zipf_stats_deu-x-bible-deueb-v1.txt	German (Berlin)	0.0927169614	0.0927169614	-0.0727142336	TTR	PBC	Germanic	Indo-European	52.5	13.3333333333
deu	zipf_stats_deu-x-bible-deueb-v1.txt	German (Thuringian)	0.0927169614	0.0927169614	-0.0727142336	TTR	PBC	Germanic	Indo-European	51	11
deu	zipf_stats_deu-x-bible-deueb-v1.txt	German (Timisoara)	0.0927169614	0.0927169614	-0.0727142336	TTR	PBC	Germanic	Indo-European	45.75	21.25
deu	zipf_stats_deu-x-bible-deueb-v1.txt	German	0.0927169614	0.0927169614	-0.0727142336	TTR	PBC	Germanic	Indo-European	52	10
deu	zipf_stats_deu-x-bible-deueb-v1.txt	German (Hannover)	0.0927169614	0.0927169614	-0.0727142336	TTR	PBC	Germanic	Indo-European	52.4166666667	9.6666666667
mil	zipf_stats_mil-x-bible-mixpe-v1.txt	Mixtec (Peñoles)	1.3075924797	-0.3075924797	-0.0726387052	a	PBC	Mixtecan	Oto-Manguean	17.0833333333	-96.9166666667
chj	udhr_chj.csv	Chinantec_Ojitl�n	0.9354610515	0.0645389485	-0.0724024372	a	UDHR	Chinantecan	Oto-Manguean	17.58333333	-96.66666667
nij	zipf_stats_nij-x-bible-ngaju-v1.txt	Pulopetak	1.3074571552	-0.3074571552	-0.0721382422	a	PBC	Barito	Austronesian	1.4166666667	109.833333333
nij	zipf_stats_nij-x-bible-ngaju-v1.txt	Oloh Mangtangai	1.3074571552	-0.3074571552	-0.0721382422	a	PBC	Barito	Austronesian	-0.8333333333	113
war	zipf_stats_war-x-bible-samar-v1.txt	Waray-Waray	0.0927975643	0.0927975643	-0.0714510394	TTR	PBC	Greater Central Philippine	Austronesian	12	125
nno	udhr_nno.csv	Norwegian_Nynorsk	7.7657385795	7.7657385795	-0.0712129453	H	UDHR	NA	NA	NA	NA
sja	zipf_stats_sja-x-bible-epena-v1.txt	Epena Pedee	7.7102457592	7.7102457592	-0.0709968756	H	PBC	Choco	Choco	3	-77
bqc	zipf_stats_bqc-x-bible-boko-v1.txt	Boko	0.0928368676	0.0928368676	-0.0708350852	TTR	PBC	Eastern Mande	Niger-Congo	10.5	3.5
cpu	udhr_cpu.csv	Ash�ninka_Pichis	0.9350568375	0.0649431625	-0.0703855837	a	UDHR	NA	NA	NA	NA
cab	udhr_cab.csv	Garifuna	7.7666947546	7.7666947546	-0.0696917094	H	UDHR	Arawakan	Arawakan	15.66666667	-88
toj	zipf_stats_toj-x-bible-tojol-v1.txt	Tojolabal	7.7125685373	7.7125685373	-0.0692389089	H	PBC	Mayan	Mayan	16.3333333333	-91.5
ces	zipf_stats_ces-x-bible-cznov-v1.txt	Czech	7.7132066862	7.7132066862	-0.0687559336	H	PBC	Slavic	Indo-European	50	15
pam	zipf_stats_pam-x-bible-pampa-v1.txt	Kapampangan	0.0930270606	0.0930270606	-0.0678544147	TTR	PBC	Central Luzon	Austronesian	15.3333333333	120.5
ron	freqlist_romanian.csv	Moldavian	10.584594003	10.584594003	-0.0670961264	H	EPC	Romance	Indo-European	47	29
ron	freqlist_romanian.csv	Romanian	10.584594003	10.584594003	-0.0670961264	H	EPC	Romance	Indo-European	46	25
deu	zipf_stats_deu-x-bible-deuzu-v1.txt	German (Mansfeldisch)	0.0930766023	0.0930766023	-0.067078006	TTR	PBC	Germanic	Indo-European	51.5833333333	11.5
deu	zipf_stats_deu-x-bible-deuzu-v1.txt	German (Berlin)	0.0930766023	0.0930766023	-0.067078006	TTR	PBC	Germanic	Indo-European	52.5	13.3333333333
deu	zipf_stats_deu-x-bible-deuzu-v1.txt	German (Thuringian)	0.0930766023	0.0930766023	-0.067078006	TTR	PBC	Germanic	Indo-European	51	11
deu	zipf_stats_deu-x-bible-deuzu-v1.txt	German (Timisoara)	0.0930766023	0.0930766023	-0.067078006	TTR	PBC	Germanic	Indo-European	45.75	21.25
deu	zipf_stats_deu-x-bible-deuzu-v1.txt	German	0.0930766023	0.0930766023	-0.067078006	TTR	PBC	Germanic	Indo-European	52	10
deu	zipf_stats_deu-x-bible-deuzu-v1.txt	German (Hannover)	0.0930766023	0.0930766023	-0.067078006	TTR	PBC	Germanic	Indo-European	52.4166666667	9.6666666667
hau	udhr_hau_NG.csv	Hausa_(Nigeria)	0.9343210413	0.0656789587	-0.066714278	a	UDHR	West Chadic	Afro-Asiatic	12	7
gfk	zipf_stats_gfk-x-bible-patpa-v1.txt	Patpatar	7.7186536978	7.7186536978	-0.0646334282	H	PBC	Oceanic	Austronesian	-3.7666666667	152.5
hna	udhr_hna.csv	Mina	7.7698909895	7.7698909895	-0.0646066291	H	UDHR	Biu-Mandara	Afro-Asiatic	10.33333333	13.83333333
mhy	zipf_stats_mhy-x-bible-maany-v1.txt	Ma'anyan	1.3053493968	-0.3053493968	-0.064343237	a	PBC	Barito	Austronesian	-2	115
ido	udhr_ido.csv	Ido	0.3562421185	0.3562421185	-0.0641984834	TTR	UDHR	NA	NA	NA	NA
caa	zipf_stats_caa-x-bible-chort-v1.txt	Chortí	1.3052932545	-0.3052932545	-0.064135609	a	PBC	Mayan	Mayan	14.8333333333	-89.25
pes	udhr_pes_2.csv	FarsiWestern_2	0.3563034188	0.3563034188	-0.0637047356	TTR	UDHR	Iranian	Indo-European	32	54
hau	udhr_hau_NE.csv	Hausa_(Niger)	0.9337076999	0.0662923001	-0.063653969	a	UDHR	West Chadic	Afro-Asiatic	12	7
spl	zipf_stats_spl-x-bible-selep-v1.txt	Selepet	7.721418236	7.721418236	-0.0625411206	H	PBC	Finisterre-Huon	Trans-New Guinea	-6.1666666667	147.166666667
prv	udhr_prv.csv	Proven�al	7.7715419159	7.7715419159	-0.061980072	H	UDHR	NA	NA	NA	NA
mos	zipf_stats_mos-x-bible-mooca-v1.txt	Mooré	1.3044858127	-0.3044858127	-0.0611494921	a	PBC	Gur	Niger-Congo	12.8333333333	-1.25
nya	udhr_nya_chechewa.csv	Nyanja_Chechewa	7.7720950727	7.7720950727	-0.0611000219	H	UDHR	Bantoid	Niger-Congo	-14	34
sxn	zipf_stats_sxn-x-bible-sanginull-v1.txt	Sangir	0.0934949872	0.0934949872	-0.060521153	TTR	PBC	Sangiric	Austronesian	3.5	125.5
csw	udhr_csw.csv	CreeSwampy	0.3568376068	0.3568376068	-0.0594020782	TTR	UDHR	NA	NA	NA	NA
gug	zipf_stats_gug-x-bible-paragur-v1.txt	Guaraní	0.0935974205	0.0935974205	-0.0589158368	TTR	PBC	Tupi-Guaraní	Tupian	-26	-56
nsn	zipf_stats_nsn-x-bible-nehan-v1.txt	Nehan	0.0936182546	0.0936182546	-0.0585893285	TTR	PBC	Oceanic	Austronesian	-4.5	154.2
blu	udhr_blu.csv	Hmong_Njua	7.7741801801	7.7741801801	-0.0577827005	H	UDHR	Hmong-Mien	Hmong-Mien	28	105
ceb	zipf_stats_ceb-x-bible-cebur-v1.txt	Cebuano	0.0937220474	0.0937220474	-0.0569627064	TTR	PBC	Greater Central Philippine	Austronesian	10	124
auv	udhr_auv.csv	Auvergnat	0.3571428571	0.3571428571	-0.0569434167	TTR	UDHR	NA	NA	NA	NA
mly	udhr_mly_latn.csv	Malay_(Latin)	0.3571428571	0.3571428571	-0.0569434167	TTR	UDHR	NA	NA	NA	NA
ita	udhr_ita.csv	Italian	0.9319199593	0.0680800407	-0.0547339145	a	UDHR	Romance	Indo-European	43	12
nak	zipf_stats_nak-x-bible-nakan-v1.txt	Nakanai	1.3027246869	-0.3027246869	-0.0546364189	a	PBC	Oceanic	Austronesian	-5.5833333333	150.583333333
kyc	zipf_stats_kyc-x-bible-kyaka-v1.txt	Kyaka	0.0938742563	0.0938742563	-0.0545773158	TTR	PBC	Engan	Trans-New Guinea	-5.55	144.083333333
afr	zipf_stats_afr-x-bible-afr53-v1.txt	Afrikaans	7.7321797402	7.7321797402	-0.0543964053	H	PBC	Germanic	Indo-European	-31	22
too	zipf_stats_too-x-bible-totxi-v1.txt	Totonac (Xicotepec de Juárez)	1.3024843754	-0.3024843754	-0.0537476883	a	PBC	Totonacan	Totonacan	20.4166666667	-97.8333333333
eve	udhr_eve.csv	Even	7.7769310879	7.7769310879	-0.0534061175	H	UDHR	Tungusic	Altaic	68	130
deu	zipf_stats_deu-x-bible-deuea-v1.txt	German (Mansfeldisch)	0.0940462511	0.0940462511	-0.0518818442	TTR	PBC	Germanic	Indo-European	51.5833333333	11.5
deu	zipf_stats_deu-x-bible-deuea-v1.txt	German (Berlin)	0.0940462511	0.0940462511	-0.0518818442	TTR	PBC	Germanic	Indo-European	52.5	13.3333333333
deu	zipf_stats_deu-x-bible-deuea-v1.txt	German (Thuringian)	0.0940462511	0.0940462511	-0.0518818442	TTR	PBC	Germanic	Indo-European	51	11
deu	zipf_stats_deu-x-bible-deuea-v1.txt	German (Timisoara)	0.0940462511	0.0940462511	-0.0518818442	TTR	PBC	Germanic	Indo-European	45.75	21.25
deu	zipf_stats_deu-x-bible-deuea-v1.txt	German	0.0940462511	0.0940462511	-0.0518818442	TTR	PBC	Germanic	Indo-European	52	10
deu	zipf_stats_deu-x-bible-deuea-v1.txt	German (Hannover)	0.0940462511	0.0940462511	-0.0518818442	TTR	PBC	Germanic	Indo-European	52.4166666667	9.6666666667
nds	zipf_stats_nds-x-bible-losax-v1.txt	Low German	0.0940536838	0.0940536838	-0.0517653603	TTR	PBC	Germanic	Indo-European	53	10
cuc	zipf_stats_cuc-x-bible-chius-v1.txt	Chinantec (San Felipe Usila)	1.3015621991	-0.3015621991	-0.0503372552	a	PBC	Chinantecan	Oto-Manguean	17.9166666667	-96.5
som	udhr_som.csv	Somali	0.9306167595	0.0693832405	-0.0482315096	a	UDHR	Eastern Cushitic	Afro-Asiatic	3	45
kzf	zipf_stats_kzf-x-bible-kaida-v1.txt	Da'a	0.0943382592	0.0943382592	-0.0473055458	TTR	PBC	Celebic	Austronesian	-1	119.583333333
ind	zipf_stats_ind-x-bible-indsl-v1.txt	Indonesian (Jakarta)	0.0943396226	0.0943396226	-0.0472841788	TTR	PBC	Malayo-Sumbawan	Austronesian	-6.1666666667	106.75
ind	zipf_stats_ind-x-bible-indsl-v1.txt	Indonesian	0.0943396226	0.0943396226	-0.0472841788	TTR	PBC	Malayo-Sumbawan	Austronesian	NA	106
dip	udhr_dip.csv	Dinka_Northeastern	0.9303997737	0.0696002263	-0.047148844	a	UDHR	Nilotic	Nilo-Saharan	8.5	28
por	udhr_por_PT.csv	Portuguese(Brazil)	0.9303498883	0.0696501117	-0.0468999374	a	UDHR	Romance	Indo-European	39	-8
snc	zipf_stats_snc-x-bible-sinau-v1.txt	Sinaugoro	1.3006159194	-0.3006159194	-0.0468376818	a	PBC	Oceanic	Austronesian	-9.8333333333	147.833333333
cub	zipf_stats_cub-x-bible-cubeo-v1.txt	Cubeo	1.3002871376	-0.3002871376	-0.0456217664	a	PBC	Tucanoan	Tucanoan	1.3333333333	-70.5
ban	udhr_ban.csv	Bali	0.3586206897	0.3586206897	-0.045040103	TTR	UDHR	Bali-Sasak	Austronesian	-8.333333333	115.25
ong	zipf_stats_ong-x-bible-olo-v1.txt	Olo	1.3000246642	-0.3000246642	-0.0446510757	a	PBC	Wapei-Palei	Torricelli	-3.4166666667	142
kgk	zipf_stats_kgk-x-bible-kaiwa-v1.txt	Kaiwá	0.0945474916	0.0945474916	-0.0440264932	TTR	PBC	Tupi-Guaraní	Tupian	-23	-55
mad	zipf_stats_mad-x-bible-madur-v1.txt	Madurese	0.0946204735	0.0946204735	-0.0428827339	TTR	PBC	Malayo-Sumbawan	Austronesian	-7	113.5
ind	zipf_stats_ind-x-bible-indnt-v1.txt	Indonesian (Jakarta)	0.0946505241	0.0946505241	-0.0424117863	TTR	PBC	Malayo-Sumbawan	Austronesian	-6.1666666667	106.75
ind	zipf_stats_ind-x-bible-indnt-v1.txt	Indonesian	0.0946505241	0.0946505241	-0.0424117863	TTR	PBC	Malayo-Sumbawan	Austronesian	NA	106
snp	zipf_stats_snp-x-bible-siane-v1.txt	Siane	0.0947593782	0.0947593782	-0.0407058444	TTR	PBC	Eastern Highlands	Trans-New Guinea	-6.0833333333	145.2
pcd	udhr_pcd.csv	Picard	0.9291030114	0.0708969886	-0.0406785595	a	UDHR	NA	NA	NA	NA
glg	udhr_glg.csv	Galician	0.9287648941	0.0712351059	-0.0389915	a	UDHR	Romance	Indo-European	43	-8
deu	zipf_stats_deu-x-bible-deuab-v1.txt	German (Mansfeldisch)	0.0948794625	0.0948794625	-0.0388239049	TTR	PBC	Germanic	Indo-European	51.5833333333	11.5
deu	zipf_stats_deu-x-bible-deuab-v1.txt	German (Berlin)	0.0948794625	0.0948794625	-0.0388239049	TTR	PBC	Germanic	Indo-European	52.5	13.3333333333
deu	zipf_stats_deu-x-bible-deuab-v1.txt	German (Thuringian)	0.0948794625	0.0948794625	-0.0388239049	TTR	PBC	Germanic	Indo-European	51	11
deu	zipf_stats_deu-x-bible-deuab-v1.txt	German (Timisoara)	0.0948794625	0.0948794625	-0.0388239049	TTR	PBC	Germanic	Indo-European	45.75	21.25
deu	zipf_stats_deu-x-bible-deuab-v1.txt	German	0.0948794625	0.0948794625	-0.0388239049	TTR	PBC	Germanic	Indo-European	52	10
deu	zipf_stats_deu-x-bible-deuab-v1.txt	German (Hannover)	0.0948794625	0.0948794625	-0.0388239049	TTR	PBC	Germanic	Indo-European	52.4166666667	9.6666666667
inb	zipf_stats_inb-x-bible-inga-v1.txt	Inga	1.2982098436	-0.2982098436	-0.037939426	a	PBC	Quechuan	Quechuan	1	-77
not	udhr_not.csv	Nomatsiguenga	0.9284972783	0.0715027217	-0.0376562125	a	UDHR	Arawakan	Arawakan	-11.66666667	-74.5
cof	udhr_cof.csv	Colorado	0.3598093725	0.3598093725	-0.0354657681	TTR	UDHR	Barbacoan	Barbacoan	-1	-79.33333333
tpt	zipf_stats_tpt-x-bible-tepeh-v1.txt	Tepehua (Tlachichilco)	0.0951377178	0.0951377178	-0.0347765742	TTR	PBC	Totonacan	Totonacan	20.5833333333	-98.25
lia	udhr_lia.csv	LimbaWest-Central	0.9272938085	0.0727061915	-0.0316514173	a	UDHR	NA	NA	NA	NA
swe	zipf_stats_swe-x-bible-swedisfb-v1.txt	Swedish (Västerbotten)	7.7646833746	7.7646833746	-0.0297964196	H	PBC	Germanic	Indo-European	64.25	19.75
swe	zipf_stats_swe-x-bible-swedisfb-v1.txt	Swedish	7.7646833746	7.7646833746	-0.0297964196	H	PBC	Germanic	Indo-European	60	15
avt	zipf_stats_avt-x-bible-au-v1.txt	Au	7.7668439254	7.7668439254	-0.0281612326	H	PBC	Wapei-Palei	Torricelli	-3.5833333333	142.083333333
aau	zipf_stats_aau-x-bible-abau-v1.txt	Abau	7.7670461359	7.7670461359	-0.028008192	H	PBC	Upper Sepik	Sepik	-4	141.25
lac	zipf_stats_lac-x-bible-lacandon-v1.txt	Lacandón	1.295455121	-0.295455121	-0.0277517893	a	PBC	Mayan	Mayan	17	-91.5
kbp	udhr_kbp.csv	Kabiy�	7.7933433586	7.7933433586	-0.0272948592	H	UDHR	Gur	Niger-Congo	9.666666667	1.166666667
tzc	udhr_tzc.csv	Tzotzil_Chamula	7.7938409647	7.7938409647	-0.0265031881	H	UDHR	Mayan	Mayan	16.5	-92.66666667
plt	udhr_plt.csv	Malagasy_Plateau	7.7941918948	7.7941918948	-0.0259448725	H	UDHR	Barito	Austronesian	-20	47
men	zipf_stats_men-x-bible-mende-v1.txt	Mende	1.2946857155	-0.2946857155	-0.0249063399	a	PBC	Western Mande	Niger-Congo	7.8333333333	-11.5
vec	udhr_vec.csv	Venetian	0.9255891433	0.0744108567	-0.0231458732	a	UDHR	NA	NA	NA	NA
bug	udhr_bug.csv	Bugis	0.3613916947	0.3613916947	-0.022720835	TTR	UDHR	Sulawesi	Austronesian	-4	120
kng	udhr_kng_AO.csv	Koongo_(Angola)	0.3615560641	0.3615560641	-0.0213969093	TTR	UDHR	Bantoid	Niger-Congo	-5	15
deu	zipf_stats_deu-x-bible-deusc-v1.txt	German (Mansfeldisch)	0.0960402786	0.0960402786	-0.0206318035	TTR	PBC	Germanic	Indo-European	51.5833333333	11.5
deu	zipf_stats_deu-x-bible-deusc-v1.txt	German (Berlin)	0.0960402786	0.0960402786	-0.0206318035	TTR	PBC	Germanic	Indo-European	52.5	13.3333333333
deu	zipf_stats_deu-x-bible-deusc-v1.txt	German (Thuringian)	0.0960402786	0.0960402786	-0.0206318035	TTR	PBC	Germanic	Indo-European	51	11
deu	zipf_stats_deu-x-bible-deusc-v1.txt	German (Timisoara)	0.0960402786	0.0960402786	-0.0206318035	TTR	PBC	Germanic	Indo-European	45.75	21.25
deu	zipf_stats_deu-x-bible-deusc-v1.txt	German	0.0960402786	0.0960402786	-0.0206318035	TTR	PBC	Germanic	Indo-European	52	10
deu	zipf_stats_deu-x-bible-deusc-v1.txt	German (Hannover)	0.0960402786	0.0960402786	-0.0206318035	TTR	PBC	Germanic	Indo-European	52.4166666667	9.6666666667
swe	zipf_stats_swe-x-bible-swedi-v1.txt	Swedish (Västerbotten)	7.777067212	7.777067212	-0.0204238608	H	PBC	Germanic	Indo-European	64.25	19.75
swe	zipf_stats_swe-x-bible-swedi-v1.txt	Swedish	7.777067212	7.777067212	-0.0204238608	H	PBC	Germanic	Indo-European	60	15
ccx	udhr_ccx.csv	ZhuangNorthern	7.7978496632	7.7978496632	-0.020125511	H	UDHR	Kam-Tai	Tai-Kadai	24	108
csw	udhr_csw.csv	CreeSwampy	0.9245659404	0.0754340596	-0.0180405321	a	UDHR	NA	NA	NA	NA
dan	zipf_stats_dan-x-bible-danis-v1.txt	Danish	1.2928217369	-0.2928217369	-0.0180128919	a	PBC	Germanic	Indo-European	56	10
por	zipf_stats_por-x-bible-porlh-v1.txt	Portuguese	0.0962781896	0.0962781896	-0.016903305	TTR	PBC	Romance	Indo-European	39	-8
cbv	zipf_stats_cbv-x-bible-cacua-v1.txt	Cacua	0.0963148032	0.0963148032	-0.0163295033	TTR	PBC	Cacua-Nukak	Cacua-Nukak	1.0833333333	-70
hnn	zipf_stats_hnn-x-bible-hanun-v1.txt	Hanunóo	1.2922386687	-0.2922386687	-0.0158565633	a	PBC	Greater Central Philippine	Austronesian	12.3333333333	121.25
por	udhr_por_BR.csv	Portuguese(Portugal)	7.8005734765	7.8005734765	-0.0157920343	H	UDHR	Romance	Indo-European	39	-8
dgz	zipf_stats_dgz-x-bible-daga-v1.txt	Daga	1.2921716215	-0.2921716215	-0.0156086064	a	PBC	Dagan	Dagan	-10	149.333333333
bcl	zipf_stats_bcl-x-bible-bicol-v1.txt	Bikol	0.0963716443	0.0963716443	-0.0154386998	TTR	PBC	Greater Central Philippine	Austronesian	13.3333333333	123.5
guc	zipf_stats_guc-x-bible-wayuu-v1.txt	Goajiro	7.7871985112	7.7871985112	-0.0127561086	H	PBC	Northern Arawakan	Arawakan	12	-72
ltz	udhr_ltz.csv	Luxembourgeois	0.3626834382	0.3626834382	-0.01231639	TTR	UDHR	Germanic	Indo-European	49.83333333	6.166666667
nya	udhr_nya_chechewa.csv	Nyanja_Chechewa	0.3627118644	0.3627118644	-0.012087429	TTR	UDHR	Bantoid	Niger-Congo	-14	34
wol	udhr_wol.csv	Wolof	7.803454645	7.803454645	-0.0112082119	H	UDHR	Northern Atlantic	Niger-Congo	15.25	-16
arn	zipf_stats_arn-x-bible-mapud-v1.txt	Mapudungun	1.2907236166	-0.2907236166	-0.0102535307	a	PBC	Araucanian	Araucanian	-38	-72
noa	zipf_stats_noa-x-bible-woume-v1.txt	Waunana	1.2906514318	-0.2906514318	-0.0099865737	a	PBC	Choco	Choco	4	-77
deu	zipf_stats_deu-x-bible-deuer-v1.txt	German (Mansfeldisch)	0.0968112292	0.0968112292	-0.0085496042	TTR	PBC	Germanic	Indo-European	51.5833333333	11.5
deu	zipf_stats_deu-x-bible-deuer-v1.txt	German (Berlin)	0.0968112292	0.0968112292	-0.0085496042	TTR	PBC	Germanic	Indo-European	52.5	13.3333333333
deu	zipf_stats_deu-x-bible-deuer-v1.txt	German (Thuringian)	0.0968112292	0.0968112292	-0.0085496042	TTR	PBC	Germanic	Indo-European	51	11
deu	zipf_stats_deu-x-bible-deuer-v1.txt	German (Timisoara)	0.0968112292	0.0968112292	-0.0085496042	TTR	PBC	Germanic	Indo-European	45.75	21.25
deu	zipf_stats_deu-x-bible-deuer-v1.txt	German	0.0968112292	0.0968112292	-0.0085496042	TTR	PBC	Germanic	Indo-European	52	10
deu	zipf_stats_deu-x-bible-deuer-v1.txt	German (Hannover)	0.0968112292	0.0968112292	-0.0085496042	TTR	PBC	Germanic	Indo-European	52.4166666667	9.6666666667
slv	freqlist_slovenian.csv	Slovene	0.0162450769	0.0162450769	-0.0068976799	TTR	EPC	Slavic	Indo-European	46	15
kng	udhr_kng_AO.csv	Koongo_(Angola)	7.8073260494	7.8073260494	-0.0050489642	H	UDHR	Bantoid	Niger-Congo	-5	15
kyc	zipf_stats_kyc-x-bible-kyaka-v1.txt	Kyaka	1.2892527653	-0.2892527653	-0.0048139635	a	PBC	Engan	Trans-New Guinea	-5.55	144.083333333
pcd	udhr_pcd.csv	Picard	0.3637264618	0.3637264618	-0.003915278	TTR	UDHR	NA	NA	NA	NA
sue	zipf_stats_sue-x-bible-suena-v1.txt	Suena	1.2888717736	-0.2888717736	-0.0034049632	a	PBC	Binanderean	Trans-New Guinea	-7.75	147.55
sja	zipf_stats_sja-x-bible-epena-v1.txt	Epena Pedee	1.2885326326	-0.2885326326	-0.002150737	a	PBC	Choco	Choco	3	-77
fra	udhr_fra.csv	French	0.9213767904	0.0786232096	-0.0021280491	a	UDHR	Romance	Indo-European	48	2
cax	zipf_stats_cax-x-bible-chiqu-v1.txt	Chiquitano	1.2883179787	-0.2883179787	-0.0013568944	a	PBC	Chiquito	Chiquito	-17.5	-60
tbz	udhr_tbz.csv	Ditammari	0.9209445286	0.0790554714	2.87508134325008E-005	a	UDHR	NA	NA	NA	NA
ura	udhr_ura.csv	Urarina	0.9208583942	0.0791416058	0.0004585243	a	UDHR	Urarina	Urarina	-4.5	-75.5
twu	zipf_stats_twu-x-bible-terman-v1.txt	Roti	7.8051957867	7.8051957867	0.0008649135	H	PBC	Central Malayo-Polynesian	Austronesian	-10.6666666667	123.25
amr	zipf_stats_amr-x-bible-amara-v1.txt	Amarakaeri	7.8052950666	7.8052950666	0.0009400523	H	PBC	Harakmbet	Harakmbet	-12.5	-70.5
huu	zipf_stats_huu-x-bible-huitomuri-v1.txt	Huitoto (Murui)	0.0975840834	0.0975840834	0.003562428	TTR	PBC	Huitoto	Huitotoan	-1	-73.5
apz	zipf_stats_apz-x-bible-ampee-v1.txt	Ampeeli	0.0977219847	0.0977219847	0.0057235924	TTR	PBC	Angan	Trans-New Guinea	-6.75	146.083333333
zlm	zipf_stats_zlm-x-bible-malay-v1.txt	Ketapang	0.0977261328	0.0977261328	0.0057886007	TTR	PBC	Malayo-Sumbawan	Austronesian	-1.8666666667	110
zlm	zipf_stats_zlm-x-bible-malay-v1.txt	Malay (Kuala Lumpur)	0.0977261328	0.0977261328	0.0057886007	TTR	PBC	Malayo-Sumbawan	Austronesian	3.1666666667	101.7
mad	udhr_mad.csv	Madura	0.9195360102	0.0804639898	0.0070566501	a	UDHR	Madurese	Austronesian	-7	113.5
mva	zipf_stats_mva-x-bible-dahl-v1.txt	Manam	0.0979681218	0.0979681218	0.0095810088	TTR	PBC	Oceanic	Austronesian	-4	145
prv	udhr_prv.csv	Proven�al	0.365410498	0.365410498	0.0096489181	TTR	UDHR	NA	NA	NA	NA
swe	freqlist_swedish.csv	Swedish	0.0163815766	0.0163815766	0.009725841	TTR	EPC	Germanic	Indo-European	60	15
swe	freqlist_swedish.csv	Swedish (Västerbotten)	0.0163815766	0.0163815766	0.009725841	TTR	EPC	Germanic	Indo-European	64.25	19.75
ces	zipf_stats_ces-x-bible-czpre-v1.txt	Czech	7.8192514713	7.8192514713	0.0115027897	H	PBC	Slavic	Indo-European	50	15
sxn	zipf_stats_sxn-x-bible-sanginull-v1.txt	Sangir	1.2848012775	-0.2848012775	0.0116487252	a	PBC	Sangiric	Austronesian	3.5	125.5
plt	udhr_plt.csv	Malagasy_Plateau	0.3656938654	0.3656938654	0.0119313221	TTR	UDHR	Barito	Austronesian	-20	47
bjr	zipf_stats_bjr-x-bible-binum-v1.txt	Binumarien	0.0981608936	0.0981608936	0.0126020938	TTR	PBC	Eastern Highlands	Trans-New Guinea	-6.2833333333	146.083333333
not	udhr_not.csv	Nomatsiguenga	0.3658104517	0.3658104517	0.0128703752	TTR	UDHR	Arawakan	Arawakan	-11.66666667	-74.5
kek	udhr_kek.csv	Q'eqchi'	0.9183007441	0.0816992559	0.0132200952	a	UDHR	Mayan	Mayan	16	-89.83333333
cub	zipf_stats_cub-x-bible-cubeo-v1.txt	Cubeo	0.0982164671	0.0982164671	0.0134730317	TTR	PBC	Tucanoan	Tucanoan	1.3333333333	-70.5
amr	zipf_stats_amr-x-bible-amara-v1.txt	Amarakaeri	1.2842231533	-0.2842231533	0.0137867697	a	PBC	Harakmbet	Harakmbet	-12.5	-70.5
mad	udhr_mad.csv	Madura	0.3659268146	0.3659268146	0.0138076289	TTR	UDHR	Madurese	Austronesian	-7	113.5
lus	udhr_lus.csv	Mizo	7.8194039693	7.8194039693	0.0141665174	H	UDHR	Kuki-Chin	Sino-Tibetan	23.16666667	92.83333333
acn	zipf_stats_acn-x-bible-ngoch-v1.txt	Achang	7.8239826381	7.8239826381	0.0150835165	H	PBC	Burmese-Lolo	Sino-Tibetan	25	98.5
kgk	zipf_stats_kgk-x-bible-kaiwa-v1.txt	Kaiwá	7.8279995651	7.8279995651	0.0181236795	H	PBC	Tupi-Guaraní	Tupian	-23	-55
tbg	zipf_stats_tbg-x-bible-tairo-v1.txt	Tairora	0.0985633752	0.0985633752	0.0189097132	TTR	PBC	Eastern Highlands	Trans-New Guinea	-6.5	146
ast	udhr_ast.csv	Asturian	0.9171511875	0.0828488125	0.0189558868	a	UDHR	Romance	Indo-European	43.25	-6
pes	udhr_pes_1.csv	FarsiWestern_1	0.3668314113	0.3668314113	0.021093771	TTR	UDHR	Iranian	Indo-European	32	54
ljp	zipf_stats_ljp-x-bible-lampa-v1.txt	Lampung	1.2820496876	-0.2820496876	0.0218247765	a	PBC	Lampungic	Austronesian	-5	105
zpq	zipf_stats_zpq-x-bible-zzoog-v1.txt	Zapotec (Zoogocho)	0.0988491049	0.0988491049	0.0233876177	TTR	PBC	Zapotecan	Oto-Manguean	17.25	-96.25
nsn	zipf_stats_nsn-x-bible-nehan-v1.txt	Nehan	1.2813639679	-0.2813639679	0.0243607354	a	PBC	Oceanic	Austronesian	-4.5	154.2
ctd	udhr_ctd.csv	Chin_Tedim	7.8262616993	7.8262616993	0.0250768882	H	UDHR	Kuki-Chin	Sino-Tibetan	23.33333333	93.66666667
inb	zipf_stats_inb-x-bible-inga-v1.txt	Inga	7.8379539076	7.8379539076	0.0256575042	H	PBC	Quechuan	Quechuan	1	-77
fra	udhr_fra.csv	French	7.8279379285	7.8279379285	0.027743701	H	UDHR	Romance	Indo-European	48	2
ces	zipf_stats_ces-x-bible-czeku-v1.txt	Czech	7.842255707	7.842255707	0.0289132695	H	PBC	Slavic	Indo-European	50	15
nob	udhr_nob.csv	Norwegian_Bokm�l	0.367967853	0.367967853	0.0302473261	TTR	UDHR	Germanic	Indo-European	61	8
guc	udhr_guc.csv	Wayuu	7.8298058174	7.8298058174	0.0307154367	H	UDHR	Arawakan	Arawakan	12	-72
aoj	zipf_stats_aoj-x-bible-filif-v1.txt	Mufian	1.2792709177	-0.2792709177	0.0321013461	a	PBC	Kombio-Arapesh	Torricelli	-3.5	143
afr	zipf_stats_afr-x-bible-afrnlv-v1.txt	Afrikaans	1.2790455561	-0.2790455561	0.0329347883	a	PBC	Germanic	Indo-European	-31	22
cui	zipf_stats_cui-x-bible-cuiba-v1.txt	Cuiba	0.0994834608	0.0994834608	0.0333291294	TTR	PBC	Guahiban	Guahiban	6.5	-70
huv	zipf_stats_huv-x-bible-huavesanmateodm-v1.txt	Huave (San Mateo del Mar)	1.2784717276	-0.2784717276	0.0350569462	a	PBC	Huavean	Huavean	16.2166666667	-95
quc	zipf_stats_quc-x-bible-quijo-v1.txt	Quiché	7.851853862	7.851853862	0.0361775179	H	PBC	Mayan	Mayan	15	-91.4166666667
ltz	udhr_ltz.csv	Luxembourgeois	0.9134226911	0.0865773089	0.0375594756	a	UDHR	Germanic	Indo-European	49.83333333	6.166666667
ceb	zipf_stats_ceb-x-bible-cebua-v1.txt	Cebuano	0.0997858133	0.0997858133	0.0380675435	TTR	PBC	Greater Central Philippine	Austronesian	10	124
cnh	zipf_stats_cnh-x-bible-chhak-v1.txt	Lai	1.2775284947	-0.2775284947	0.0385452518	a	PBC	Kuki-Chin	Sino-Tibetan	22.6666666667	93.6666666667
bug	udhr_bug.csv	Bugis	7.8354118314	7.8354118314	0.039634378	H	UDHR	Sulawesi	Austronesian	-4	120
hil	zipf_stats_hil-x-bible-hilig-v1.txt	Hiligaynon	1.2768907497	-0.2768907497	0.0409037885	a	PBC	Greater Central Philippine	Austronesian	10.25	123
min	udhr_min.csv	Minangkabau	7.8364862277	7.8364862277	0.041343699	H	UDHR	Malayic	Austronesian	-1	101
ido	udhr_ido.csv	Ido	7.8384505569	7.8384505569	0.0444688672	H	UDHR	NA	NA	NA	NA
pnb	udhr_pnb.csv	Panjabi_Western	7.8390623048	7.8390623048	0.0454421334	H	UDHR	NA	NA	NA	NA
okv	zipf_stats_okv-x-bible-oroka-v1.txt	Orokaiva	7.8734057326	7.8734057326	0.0524887926	H	PBC	Binanderean	Trans-New Guinea	-8.8333333333	148.25
tfr	zipf_stats_tfr-x-bible-terib-v1.txt	Teribe	1.2737545948	-0.2737545948	0.052502055	a	PBC	Talamanca	Chibchan	9.3333333333	-82.6666666667
irk	zipf_stats_irk-x-bible-kiraqw-v1.txt	Iraqw	0.1007216575	0.1007216575	0.0527339256	TTR	PBC	Southern Cushitic	Afro-Asiatic	-4	35.5
njo	udhr_njo.csv	Naga_Ao	0.9103435825	0.0896564175	0.0529228995	a	UDHR	Kuki-Chin	Sino-Tibetan	26.58333333	94.66666667
cas	zipf_stats_cas-x-bible-tsima-v1.txt	Mosetén	1.2736169901	-0.2736169901	0.0530109508	a	PBC	Mosetenan	Mosetenan	-14.75	-67.8333333333
war	zipf_stats_war-x-bible-samar-v1.txt	Waray-Waray	1.2721261751	-0.2721261751	0.0585243487	a	PBC	Greater Central Philippine	Austronesian	12	125
cab	udhr_cab.csv	Garifuna	0.3715967623	0.3715967623	0.0594766487	TTR	UDHR	Arawakan	Arawakan	15.66666667	-88
daa	zipf_stats_daa-x-bible-danga-v1.txt	Dangaléat (Western)	0.1011700913	0.1011700913	0.0597616996	TTR	PBC	East Chadic	Afro-Asiatic	12.1666666667	18.3333333333
afr	zipf_stats_afr-x-bible-afr53-v1.txt	Afrikaans	1.2716858145	-0.2716858145	0.0601529097	a	PBC	Germanic	Indo-European	-31	22
huv	zipf_stats_huv-x-bible-huavesanmateodm-v1.txt	Huave (San Mateo del Mar)	7.8845310559	7.8845310559	0.0609088601	H	PBC	Huavean	Huavean	16.2166666667	-95
cjk	udhr_cjk.csv	Chokwe(Angola)	7.8496989817	7.8496989817	0.0623646557	H	UDHR	NA	NA	NA	NA
prv	udhr_prv.csv	Proven�al	0.9084385156	0.0915614844	0.0624283616	a	UDHR	NA	NA	NA	NA
cym	udhr_cym.csv	Welsh	0.3719835197	0.3719835197	0.0625918152	TTR	UDHR	Celtic	Indo-European	52	-3
spa	zipf_stats_spa-x-bible-espdt-v1.txt	Spanish	0.101380814	0.101380814	0.0630641079	TTR	PBC	Romance	Indo-European	40	-4
spa	zipf_stats_spa-x-bible-espdt-v1.txt	Spanish (Canary Islands)	0.101380814	0.101380814	0.0630641079	TTR	PBC	Romance	Indo-European	28	-15.5833333333
vec	udhr_vec.csv	Venetian	0.3722098214	0.3722098214	0.0644145793	TTR	UDHR	NA	NA	NA	NA
plt	zipf_stats_plt-x-bible-malic-v1.txt	Malagasy	0.1014813352	0.1014813352	0.0646394581	TTR	PBC	Barito	Austronesian	-20	47
gyr	udhr_gyr.csv	Guarayu	7.8517791813	7.8517791813	0.0656741691	H	UDHR	NA	NA	NA	NA
aom	zipf_stats_aom-x-bible-oemie-v1.txt	Ömie	1.2701699528	-0.2701699528	0.0657589364	a	PBC	Koiarian	Trans-New Guinea	-9.05	148.083333333
cof	udhr_cof.csv	Colorado	7.8522570784	7.8522570784	0.066434484	H	UDHR	Barbacoan	Barbacoan	-1	-79.33333333
cab	udhr_cab.csv	Garifuna	0.9074329243	0.0925670757	0.0674458285	a	UDHR	Arawakan	Arawakan	15.66666667	-88
ind	zipf_stats_ind-x-bible-indlam-v1.txt	Indonesian (Jakarta)	1.2693138507	-0.2693138507	0.068925011	a	PBC	Malayo-Sumbawan	Austronesian	-6.1666666667	106.75
ind	zipf_stats_ind-x-bible-indlam-v1.txt	Indonesian	1.2693138507	-0.2693138507	0.068925011	a	PBC	Malayo-Sumbawan	Austronesian	NA	106
min	zipf_stats_min-x-bible-minan-v1.txt	Minangkabau	1.269039858	-0.269039858	0.0699383029	a	PBC	Malayo-Sumbawan	Austronesian	-1	101
crx	zipf_stats_crx-x-bible-carri-v1.txt	Carrier	7.8975918071	7.8975918071	0.0707937329	H	PBC	Athapaskan	Na-Dene	53.75	-123.5
myu	zipf_stats_myu-x-bible-mundr-v1.txt	Mundurukú	1.268763419	-0.268763419	0.0709606418	a	PBC	Munduruku	Tupian	-7	-58
swe	zipf_stats_swe-x-bible-swebsv-v1.txt	Swedish (Västerbotten)	7.8984277753	7.8984277753	0.0714264254	H	PBC	Germanic	Indo-European	64.25	19.75
swe	zipf_stats_swe-x-bible-swebsv-v1.txt	Swedish	7.8984277753	7.8984277753	0.0714264254	H	PBC	Germanic	Indo-European	60	15
tna	zipf_stats_tna-x-bible-tacan-v1.txt	Tacana	7.8999008634	7.8999008634	0.0725413145	H	PBC	Tacanan	Tacanan	-13.5	-68
aln	zipf_stats_aln-x-bible-alban-v1.txt	Albanian	7.9006654469	7.9006654469	0.0731199803	H	PBC	Albanian	Indo-European	41	20
hun	zipf_stats_hun-x-bible-magyarbibrevisited-v1.txt	Hungarian	7.9015455395	7.9015455395	0.0737860678	H	PBC	Ugric	Uralic	47	20
bbb	zipf_stats_bbb-x-bible-barai-v1.txt	Barai	1.2679535305	-0.2679535305	0.0739558072	a	PBC	Koiarian	Trans-New Guinea	-9.3333333333	148.083333333
glg	udhr_glg.csv	Galician	7.8569933943	7.8569933943	0.0739697709	H	UDHR	Romance	Indo-European	43	-8
mly	udhr_mly_arab.csv	Malay_(Arabic)	0.3734491315	0.3734491315	0.0743966956	TTR	UDHR	NA	NA	NA	NA
kgk	zipf_stats_kgk-x-bible-kaiwa-v1.txt	Kaiwá	1.2678110772	-0.2678110772	0.0744826343	a	PBC	Tupi-Guaraní	Tupian	-23	-55
tgl	zipf_stats_tgl-x-bible-tagal-v1.txt	Tagalog	0.1021113882	0.1021113882	0.0745135355	TTR	PBC	Greater Central Philippine	Austronesian	15	121
hye	zipf_stats_hye-x-bible-armenian-v1.txt	Armenian (Eastern)	7.9041254046	7.9041254046	0.0757386078	H	PBC	Armenian	Indo-European	40	45
hye	zipf_stats_hye-x-bible-armenian-v1.txt	Armenian (Western)	7.9041254046	7.9041254046	0.0757386078	H	PBC	Armenian	Indo-European	38.5	43.5
hye	zipf_stats_hye-x-bible-armenian-v1.txt	Armenian (Iranian)	7.9041254046	7.9041254046	0.0757386078	H	PBC	Armenian	Indo-European	32.6666666667	51.6666666667
dan	zipf_stats_dan-x-bible-danis-v1.txt	Danish	7.9074605	7.9074605	0.0782627347	H	PBC	Germanic	Indo-European	56	10
acu	udhr_acu.csv	Achuar_Shiwiar	7.8601980044	7.8601980044	0.0790681758	H	UDHR	Jivaroan	Jivaroan	-2.66667	-76
iba	zipf_stats_iba-x-bible-iban-v1.txt	Iban	7.9088452762	7.9088452762	0.079310786	H	PBC	Malayo-Sumbawan	Austronesian	2	112
poi	zipf_stats_poi-x-bible-popol-v1.txt	Zoque (Soteapan)	0.1024403695	0.1024403695	0.0796692713	TTR	PBC	Mixe-Zoque	Mixe-Zoque	18.3333333333	-95.1666666667
gil	zipf_stats_gil-x-bible-kirib-v1.txt	Kiribati	1.2661426801	-0.2661426801	0.0806527741	a	PBC	Oceanic	Austronesian	1.3333333333	173
dan	udhr_dan.csv	Danish	0.3742331288	0.3742331288	0.0807114607	TTR	UDHR	Germanic	Indo-European	56	10
ccx	udhr_ccx.csv	ZhuangNorthern	0.9043429848	0.0956570152	0.0828632938	a	UDHR	Kam-Tai	Tai-Kadai	24	108
war	zipf_stats_war-x-bible-samar-v1.txt	Waray-Waray	7.9146587154	7.9146587154	0.0837106177	H	PBC	Greater Central Philippine	Austronesian	12	125
cpu	udhr_cpu.csv	Ash�ninka_Pichis	0.3746325073	0.3746325073	0.0839282849	TTR	UDHR	NA	NA	NA	NA
bre	udhr_bre.csv	Breton	7.8638962635	7.8638962635	0.0849519564	H	UDHR	Celtic	Indo-European	48	-3
tgl	zipf_stats_tgl-x-bible-tgalo-v1.txt	Tagalog	0.1028543982	0.1028543982	0.0861578547	TTR	PBC	Greater Central Philippine	Austronesian	15	121
lcm	zipf_stats_lcm-x-bible-tungag-v1.txt	Tungak	7.9191944611	7.9191944611	0.0871434424	H	PBC	Oceanic	Austronesian	-2.55	150.25
por	udhr_por_PT.csv	Portuguese(Brazil)	7.8681136673	7.8681136673	0.0916616751	H	UDHR	Romance	Indo-European	39	-8
ctd	udhr_ctd.csv	Chin_Tedim	0.9025729587	0.0974270413	0.0916949606	a	UDHR	Kuki-Chin	Sino-Tibetan	23.33333333	93.66666667
tzm	udhr_tzm.csv	Tamazight_Central_Atlas	0.3756177924	0.3756177924	0.0918643377	TTR	UDHR	Berber	Afro-Asiatic	33	-5
dan	zipf_stats_dan-x-bible-daneinsacht-v1.txt	Danish	1.2626792352	-0.2626792352	0.093461439	a	PBC	Germanic	Indo-European	56	10
mly	udhr_mly_latn.csv	Malay_(Latin)	0.9017783273	0.0982216727	0.0956598286	a	UDHR	NA	NA	NA	NA
ast	udhr_ast.csv	Asturian	7.8706345011	7.8706345011	0.0956722196	H	UDHR	Romance	Indo-European	43.25	-6
noa	zipf_stats_noa-x-bible-woume-v1.txt	Waunana	7.9306129698	7.9306129698	0.0957854037	H	PBC	Choco	Choco	4	-77
cym	udhr_cym.csv	Welsh	0.9015376643	0.0984623357	0.0968606331	a	UDHR	Celtic	Indo-European	52	-3
tac	zipf_stats_tac-x-bible-tarah-v1.txt	Tarahumara (Western)	1.2616606797	-0.2616606797	0.0972283059	a	PBC	Tarahumaran	Uto-Aztecan	27.5	-108
tzm	udhr_tzm.csv	Tamazight_Central_Atlas	0.9013147376	0.0986852624	0.0979729412	a	UDHR	Berber	Afro-Asiatic	33	-5
spa	zipf_stats_spa-x-bible-esrvg-v1.txt	Spanish	0.1036258221	0.1036258221	0.0982474715	TTR	PBC	Romance	Indo-European	40	-4
spa	zipf_stats_spa-x-bible-esrvg-v1.txt	Spanish (Canary Islands)	0.1036258221	0.1036258221	0.0982474715	TTR	PBC	Romance	Indo-European	28	-15.5833333333
kqn	udhr_kqn.csv	Kaonde	0.8999071055	0.1000928945	0.1049964182	a	UDHR	NA	NA	NA	NA
deu	zipf_stats_deu-x-bible-deupa-v1.txt	German (Mansfeldisch)	0.1040842699	0.1040842699	0.1054321831	TTR	PBC	Germanic	Indo-European	51.5833333333	11.5
deu	zipf_stats_deu-x-bible-deupa-v1.txt	German (Berlin)	0.1040842699	0.1040842699	0.1054321831	TTR	PBC	Germanic	Indo-European	52.5	13.3333333333
deu	zipf_stats_deu-x-bible-deupa-v1.txt	German (Thuringian)	0.1040842699	0.1040842699	0.1054321831	TTR	PBC	Germanic	Indo-European	51	11
deu	zipf_stats_deu-x-bible-deupa-v1.txt	German (Timisoara)	0.1040842699	0.1040842699	0.1054321831	TTR	PBC	Germanic	Indo-European	45.75	21.25
deu	zipf_stats_deu-x-bible-deupa-v1.txt	German	0.1040842699	0.1040842699	0.1054321831	TTR	PBC	Germanic	Indo-European	52	10
deu	zipf_stats_deu-x-bible-deupa-v1.txt	German (Hannover)	0.1040842699	0.1040842699	0.1054321831	TTR	PBC	Germanic	Indo-European	52.4166666667	9.6666666667
cha	zipf_stats_cha-x-bible-chamo-v1.txt	Chamorro	7.943648443	7.943648443	0.1056511452	H	PBC	Chamorro	Austronesian	13.45	144.75
bul	udhr_bul.csv	Bulgarian	0.3776896942	0.3776896942	0.1085526265	TTR	UDHR	Slavic	Indo-European	42.5	25
huu	zipf_stats_huu-x-bible-huitomuri-v1.txt	Huitoto (Murui)	7.9475955644	7.9475955644	0.1086384767	H	PBC	Huitoto	Huitotoan	-1	-73.5
gwi	zipf_stats_gwi-x-bible-gwich-v1.txt	Kutchin	1.2582964206	-0.2582964206	0.1096701575	a	PBC	Athapaskan	Na-Dene	67	-146
bul	udhr_bul.csv	Bulgarian	7.8795092503	7.8795092503	0.1097915863	H	UDHR	Slavic	Indo-European	42.5	25
sja	zipf_stats_sja-x-bible-epena-v1.txt	Epena Pedee	0.1043701799	0.1043701799	0.1099129132	TTR	PBC	Choco	Choco	3	-77
ace	zipf_stats_ace-x-bible-aceh-v1.txt	Acehnese	7.9508327144	7.9508327144	0.1110884748	H	PBC	Malayo-Sumbawan	Austronesian	5.5	95.5
bmu	zipf_stats_bmu-x-bible-burum-v1.txt	Burum	0.1044670291	0.1044670291	0.1114307165	TTR	PBC	Finisterre-Huon	Trans-New Guinea	-6.5	147.333333333
afr	zipf_stats_afr-x-bible-afr83-v1.txt	Afrikaans	7.9543796215	7.9543796215	0.1137729089	H	PBC	Germanic	Indo-European	-31	22
tgl	zipf_stats_tgl-x-bible-tagal-v1.txt	Tagalog	7.9561153925	7.9561153925	0.1150866063	H	PBC	Greater Central Philippine	Austronesian	15	121
som	udhr_som.csv	Somali	0.3786096257	0.3786096257	0.1159622838	TTR	UDHR	Eastern Cushitic	Afro-Asiatic	3	45
aia	zipf_stats_aia-x-bible-arosi-v1.txt	Arosi	7.9609761422	7.9609761422	0.1187654064	H	PBC	Oceanic	Austronesian	-10.25	161.333333333
ccx	udhr_ccx.csv	ZhuangNorthern	0.3790940767	0.3790940767	0.1198643308	TTR	UDHR	Kam-Tai	Tai-Kadai	24	108
hin	zipf_stats_hin-x-bible-hindinull-v1.txt	Hindi	1.2553854483	-0.2553854483	0.1204356438	a	PBC	Indic	Indo-European	25	77
kek	zipf_stats_kek-x-bible-kekchi-v1.txt	K'ekchí	1.2553723635	-0.2553723635	0.1204840346	a	PBC	Mayan	Mayan	16	-89.8333333333
gle	udhr_gle.csv	GaelicIrish	7.8869159053	7.8869159053	0.1215752746	H	UDHR	Celtic	Indo-European	53	-8
fuc	udhr_fuc.csv	Pulaar	7.8870689353	7.8870689353	0.1218187391	H	UDHR	Northern Atlantic	Niger-Congo	15	-14
apz	zipf_stats_apz-x-bible-ampee-v1.txt	Ampeeli	7.965808476	7.965808476	0.1224227003	H	PBC	Angan	Trans-New Guinea	-6.75	146.083333333
top	udhr_top.csv	Totonac_Papantla	0.3794191919	0.3794191919	0.1224829956	TTR	UDHR	Totonacan	Totonacan	20.33333333	-97.33333333
cui	zipf_stats_cui-x-bible-cuiba-v1.txt	Cuiba	1.2547517512	-0.2547517512	0.1227792104	a	PBC	Guahiban	Guahiban	6.5	-70
daa	zipf_stats_daa-x-bible-danga-v1.txt	Dangaléat (Western)	1.2536894834	-0.2536894834	0.1267077361	a	PBC	East Chadic	Afro-Asiatic	12.1666666667	18.3333333333
snn	udhr_snn.csv	Siona	0.3799596503	0.3799596503	0.1268361584	TTR	UDHR	Tucanoan	Tucanoan	0.333333333	-76.25
bef	zipf_stats_bef-x-bible-benab-v1.txt	Benabena	0.1054564907	0.1054564907	0.1269373809	TTR	PBC	Eastern Highlands	Trans-New Guinea	-6.1666666667	145.5
eng	zipf_stats_eng-x-bible-engwb-v1.txt	English	1.2533852134	-0.2533852134	0.1278330009	a	PBC	Germanic	Indo-European	52	NA
vmw	udhr_vmw.csv	Makhuwa	7.8912795813	7.8912795813	0.1285177065	H	UDHR	Bantoid	Niger-Congo	-15	38.66666667
deu	zipf_stats_deu-x-bible-deune-v1.txt	German (Mansfeldisch)	0.1055884336	0.1055884336	0.1290051664	TTR	PBC	Germanic	Indo-European	51.5833333333	11.5
deu	zipf_stats_deu-x-bible-deune-v1.txt	German (Berlin)	0.1055884336	0.1055884336	0.1290051664	TTR	PBC	Germanic	Indo-European	52.5	13.3333333333
deu	zipf_stats_deu-x-bible-deune-v1.txt	German (Thuringian)	0.1055884336	0.1055884336	0.1290051664	TTR	PBC	Germanic	Indo-European	51	11
deu	zipf_stats_deu-x-bible-deune-v1.txt	German (Timisoara)	0.1055884336	0.1055884336	0.1290051664	TTR	PBC	Germanic	Indo-European	45.75	21.25
deu	zipf_stats_deu-x-bible-deune-v1.txt	German	0.1055884336	0.1055884336	0.1290051664	TTR	PBC	Germanic	Indo-European	52	10
deu	zipf_stats_deu-x-bible-deune-v1.txt	German (Hannover)	0.1055884336	0.1055884336	0.1290051664	TTR	PBC	Germanic	Indo-European	52.4166666667	9.6666666667
yss	zipf_stats_yss-x-bible-yawan-v1.txt	Yessan-Mayo	7.9760555052	7.9760555052	0.1301780414	H	PBC	Tama Sepik	Sepik	-4.1666666667	142.583333333
deu	zipf_stats_deu-x-bible-deune-v1.txt	German (Mansfeldisch)	1.2527458194	-0.2527458194	0.130197636	a	PBC	Germanic	Indo-European	51.5833333333	11.5
deu	zipf_stats_deu-x-bible-deune-v1.txt	German (Berlin)	1.2527458194	-0.2527458194	0.130197636	a	PBC	Germanic	Indo-European	52.5	13.3333333333
deu	zipf_stats_deu-x-bible-deune-v1.txt	German (Thuringian)	1.2527458194	-0.2527458194	0.130197636	a	PBC	Germanic	Indo-European	51	11
deu	zipf_stats_deu-x-bible-deune-v1.txt	German (Timisoara)	1.2527458194	-0.2527458194	0.130197636	a	PBC	Germanic	Indo-European	45.75	21.25
deu	zipf_stats_deu-x-bible-deune-v1.txt	German	1.2527458194	-0.2527458194	0.130197636	a	PBC	Germanic	Indo-European	52	10
deu	zipf_stats_deu-x-bible-deune-v1.txt	German (Hannover)	1.2527458194	-0.2527458194	0.130197636	a	PBC	Germanic	Indo-European	52.4166666667	9.6666666667
bsn	zipf_stats_bsn-x-bible-edura-v1.txt	Barasano	0.1056995593	0.1056995593	0.1307467084	TTR	PBC	Tucanoan	Tucanoan	-0.1666666667	-70.6666666667
mek	zipf_stats_mek-x-bible-mekeo-v1.txt	Mekeo	1.2522801812	-0.2522801812	0.1319196797	a	PBC	Oceanic	Austronesian	-8.3333333333	146.5
sps	zipf_stats_sps-x-bible-sapos-v1.txt	Taiof	7.9795718079	7.9795718079	0.1328393129	H	PBC	Oceanic	Austronesian	-5.5333333333	154.633333333
fra	zipf_stats_fra-x-bible-frema-v1.txt	French	1.2515660061	-0.2515660061	0.1345608736	a	PBC	Romance	Indo-European	48	2
ong	zipf_stats_ong-x-bible-olo-v1.txt	Olo	7.9840371344	7.9840371344	0.1362188417	H	PBC	Wapei-Palei	Torricelli	-3.4166666667	142
njo	udhr_njo.csv	Naga_Ao	0.3812193413	0.3812193413	0.1369824342	TTR	UDHR	Kuki-Chin	Sino-Tibetan	26.58333333	94.66666667
ace	udhr_ace.csv	Aceh	0.3813953488	0.3813953488	0.1384000998	TTR	UDHR	Malayic	Austronesian	5.5	95.5
roh	udhr_roh.csv	Romansch	0.8931798846	0.1068201154	0.138562349	a	UDHR	Romance	Indo-European	46.66666667	9.166666667
tos	zipf_stats_tos-x-bible-totsi-v1.txt	Totonac (Sierra)	0.1062012625	0.1062012625	0.1386093108	TTR	PBC	Totonacan	Totonacan	19.9166666667	-97.4166666667
ewe	udhr_ewe.csv	�w�	7.8977430969	7.8977430969	0.1388008981	H	UDHR	Kwa	Niger-Congo	6.333333333	0.416666667
fra	zipf_stats_fra-x-bible-frels-v1.txt	French	1.2502510257	-0.2502510257	0.1394239922	a	PBC	Romance	Indo-European	48	2
ssd	zipf_stats_ssd-x-bible-siroi-v1.txt	Siroi	1.2498206041	-0.2498206041	0.1410157964	a	PBC	Madang	Trans-New Guinea	-5.5	146
apy	zipf_stats_apy-x-bible-apala-v1.txt	Apalaí	7.991669006	7.991669006	0.1419949321	H	PBC	Cariban	Cariban	NA	-54
ban	udhr_ban.csv	Bali	0.8924575443	0.1075424557	0.1421665155	a	UDHR	Bali-Sasak	Austronesian	-8.333333333	115.25
ind	zipf_stats_ind-x-bible-indobah-v1.txt	Indonesian (Jakarta)	1.2493068351	-0.2493068351	0.1429158396	a	PBC	Malayo-Sumbawan	Austronesian	-6.1666666667	106.75
ind	zipf_stats_ind-x-bible-indobah-v1.txt	Indonesian	1.2493068351	-0.2493068351	0.1429158396	a	PBC	Malayo-Sumbawan	Austronesian	NA	106
myy	zipf_stats_myy-x-bible-macun-v1.txt	Macuna	1.2492667072	-0.2492667072	0.1430642424	a	PBC	Tucanoan	Tucanoan	-0.3333333333	-70.1666666667
viv	zipf_stats_viv-x-bible-iduna-v1.txt	Iduna	1.2489078696	-0.2489078696	0.1443913114	a	PBC	Oceanic	Austronesian	-9.3333333333	150.25
jav	udhr_jav.csv	Javanese	0.891995614	0.108004386	0.1444713485	a	UDHR	Javanese	Austronesian	-7	111
fra	zipf_stats_fra-x-bible-freda-v1.txt	French	7.9953276512	7.9953276512	0.1447639339	H	PBC	Romance	Indo-European	48	2
pir	zipf_stats_pir-x-bible-pirat-v1.txt	Piratapuyo	7.9965499994	7.9965499994	0.1456890534	H	PBC	Tucanoan	Tucanoan	0.3333333333	-69.5
sey	udhr_sey.csv	Secoya	0.3823738451	0.3823738451	0.1462814718	TTR	UDHR	Tucanoan	Tucanoan	-0.333333333	-76
ell	udhr_ell_monotonic.csv	Greek_(monotonic)	0.3823991619	0.3823991619	0.1464853879	TTR	UDHR	Greek	Indo-European	34.75	33
arn	zipf_stats_arn-x-bible-mapud-v1.txt	Mapudungun	0.1067243894	0.1067243894	0.1468076616	TTR	PBC	Araucanian	Araucanian	-38	-72
mxp	zipf_stats_mxp-x-bible-mitla-v1.txt	Mixe (Tlahuitoltepec)	1.2479784406	-0.2479784406	0.1478285668	a	PBC	Mixe-Zoque	Mixe-Zoque	17.0833333333	-96.1666666667
spa	zipf_stats_spa-x-bible-spase-v1.txt	Spanish	0.1068067892	0.1068067892	0.1480990165	TTR	PBC	Romance	Indo-European	40	-4
spa	zipf_stats_spa-x-bible-spase-v1.txt	Spanish (Canary Islands)	0.1068067892	0.1068067892	0.1480990165	TTR	PBC	Romance	Indo-European	28	-15.5833333333
ceb	zipf_stats_ceb-x-bible-cebua-v1.txt	Cebuano	8.0000585505	8.0000585505	0.1483444582	H	PBC	Greater Central Philippine	Austronesian	10	124
crx	zipf_stats_crx-x-bible-carri-v1.txt	Carrier	0.1069316143	0.1069316143	0.150055253	TTR	PBC	Athapaskan	Na-Dene	53.75	-123.5
cbr	zipf_stats_cbr-x-bible-cashi-v1.txt	Cashibo	1.2472781685	-0.2472781685	0.150418344	a	PBC	Panoan	Panoan	-8.5	-75.5
tzc	udhr_tzc.csv	Tzotzil_Chamula	0.8905975155	0.1094024845	0.1514472569	a	UDHR	Mayan	Mayan	16.5	-92.66666667
nob	udhr_nob.csv	Norwegian_Bokm�l	0.8905016049	0.1094983951	0.1519258095	a	UDHR	Germanic	Indo-European	61	8
fra	zipf_stats_fra-x-bible-freos-v1.txt	French	1.2467726291	-0.2467726291	0.1522879521	a	PBC	Romance	Indo-European	48	2
ind	udhr_ind.csv	Indonesian	7.906675926	7.906675926	0.1530126676	H	UDHR	Malayic	Austronesian	0	106
aom	zipf_stats_aom-x-bible-oemie-v1.txt	Ömie	0.107145078	0.107145078	0.1534006178	TTR	PBC	Koiarian	Trans-New Guinea	-9.05	148.083333333
gag	zipf_stats_gag-x-bible-gagal-v1.txt	Gagauz	1.2463722544	-0.2463722544	0.1537686355	a	PBC	Turkic	Altaic	46.3333333333	28.6666666667
jac	zipf_stats_jac-x-bible-jacalteeaster-v1.txt	Jakaltek	1.245773478	-0.245773478	0.1559830569	a	PBC	Mayan	Mayan	15.6666666667	-91.6666666667
hin	udhr_hin.csv	Hindi	7.9103812269	7.9103812269	0.1589076513	H	UDHR	Indic	Indo-European	25	77
inb	zipf_stats_inb-x-bible-inga-v1.txt	Inga	0.1075073517	0.1075073517	0.1590781061	TTR	PBC	Quechuan	Quechuan	1	-77
ell	udhr_ell_monotonic.csv	Greek_(monotonic)	0.8890604292	0.1109395708	0.1591166546	a	UDHR	Greek	Indo-European	34.75	33
bhp	zipf_stats_bhp-x-bible-bima-v1.txt	Bima	1.2448433569	-0.2448433569	0.1594228718	a	PBC	Central Malayo-Polynesian	Austronesian	-8.5	118.5
bzd	zipf_stats_bzd-x-bible-bribr-v1.txt	Bribri	0.1075817297	0.1075817297	0.1602437448	TTR	PBC	Talamanca	Chibchan	9.4166666667	-83
ind	zipf_stats_ind-x-bible-indsl-v1.txt	Indonesian (Jakarta)	1.244368241	-0.244368241	0.1611799664	a	PBC	Malayo-Sumbawan	Austronesian	-6.1666666667	106.75
ind	zipf_stats_ind-x-bible-indsl-v1.txt	Indonesian	1.244368241	-0.244368241	0.1611799664	a	PBC	Malayo-Sumbawan	Austronesian	NA	106
tbo	zipf_stats_tbo-x-bible-tawal-v1.txt	Tawala	1.2443529679	-0.2443529679	0.16123645	a	PBC	Oceanic	Austronesian	-10.3333333333	150.666666667
rmn	udhr_rmn_1.csv	Romani_Balkan_1	0.3842592593	0.3842592593	0.1614676821	TTR	UDHR	Indic	Indo-European	42.66666667	21.16666667
deu	freqlist_german.csv	German (Timisoara)	0.0176343988	0.0176343988	0.1622999204	TTR	EPC	Germanic	Indo-European	45.75	21.25
deu	freqlist_german.csv	German	0.0176343988	0.0176343988	0.1622999204	TTR	EPC	Germanic	Indo-European	52	10
deu	freqlist_german.csv	German (Hannover)	0.0176343988	0.0176343988	0.1622999204	TTR	EPC	Germanic	Indo-European	52.4166666667	9.6666666667
deu	freqlist_german.csv	German (Berlin)	0.0176343988	0.0176343988	0.1622999204	TTR	EPC	Germanic	Indo-European	52.5	13.3333333333
deu	freqlist_german.csv	German (Mansfeldisch)	0.0176343988	0.0176343988	0.1622999204	TTR	EPC	Germanic	Indo-European	51.5833333333	11.5
deu	freqlist_german.csv	German (Thuringian)	0.0176343988	0.0176343988	0.1622999204	TTR	EPC	Germanic	Indo-European	51	11
nym	udhr_nym.csv	Nyamwezi	0.3843700159	0.3843700159	0.1623597795	TTR	UDHR	Bantoid	Niger-Congo	-5	33
wsk	zipf_stats_wsk-x-bible-waski-v1.txt	Waskia	1.2439190712	-0.2439190712	0.162841106	a	PBC	Madang	Trans-New Guinea	-4.5	146
cbi	udhr_cbi.csv	Chachi	0.8878779684	0.1121220316	0.165016624	a	UDHR	Barbacoan	Barbacoan	0.666666667	-79
kup	zipf_stats_kup-x-bible-Kunimaipa-v1.txt	Kunimaipa	1.243151933	-0.243151933	0.1656781704	a	PBC	Goilalan	Trans-New Guinea	-8	146.833333333
gwi	zipf_stats_gwi-x-bible-gwich-v1.txt	Kutchin	8.0230124577	8.0230124577	0.1657168475	H	PBC	Athapaskan	Na-Dene	67	-146
bre	zipf_stats_bre-x-bible-breto-v1.txt	Breton	8.0233168717	8.0233168717	0.1659472396	H	PBC	Celtic	Indo-European	48	-3
ind	udhr_ind.csv	Indonesian	0.8874721877	0.1125278123	0.1670412947	a	UDHR	Malayic	Austronesian	0	106
gbi	zipf_stats_gbi-x-bible-galel-v1.txt	Galela	8.0251562881	8.0251562881	0.1673393798	H	PBC	North Halmaheran	West Papuan	2.4166666667	128.333333333
bim	zipf_stats_bim-x-bible-bimob-v1.txt	Bimoba	1.2423481835	-0.2423481835	0.1686506322	a	PBC	Gur	Niger-Congo	10.5	NA
itv	zipf_stats_itv-x-bible-itawit-v1.txt	Itawis	1.2420615375	-0.2420615375	0.1697107191	a	PBC	Northern Luzon	Austronesian	17.75	121.5
auv	udhr_auv.csv	Auvergnat	0.886759207	0.113240793	0.1705987608	a	UDHR	NA	NA	NA	NA
yss	zipf_stats_yss-x-bible-yawu-v1.txt	Yessan-Mayo	8.0298185456	8.0298185456	0.1708679535	H	PBC	Tama Sepik	Sepik	-4.1666666667	142.583333333
fuv	zipf_stats_fuv-x-bible-funic-v1.txt	Fula (Nigerian)	8.0299960434	8.0299960434	0.1710022906	H	PBC	Northern Atlantic	Niger-Congo	8.1666666667	10.5
car	zipf_stats_car-x-bible-carib-v1.txt	Carib	0.1083041367	0.1083041367	0.1715651775	TTR	PBC	Cariban	Cariban	5.5	-56
eng	zipf_stats_eng-x-bible-enggeneva-v1.txt	English	1.2411116682	-0.2411116682	0.1732235677	a	PBC	Germanic	Indo-European	52	NA
eng	zipf_stats_eng-x-bible-engyl-v1.txt	English	8.0329509449	8.0329509449	0.1732386723	H	PBC	Germanic	Indo-European	52	NA
cbt	udhr_cbt.csv	Chayahuita	7.919574957	7.919574957	0.1735345038	H	UDHR	Cahuapanan	Cahuapanan	-5.5	-77
hnn	zipf_stats_hnn-x-bible-hanun-v1.txt	Hanunóo	8.0354941704	8.0354941704	0.175163482	H	PBC	Greater Central Philippine	Austronesian	12.3333333333	121.25
nym	udhr_nym.csv	Nyamwezi	0.8857799959	0.1142200041	0.1754846019	a	UDHR	Bantoid	Niger-Congo	-5	33
mva	zipf_stats_mva-x-bible-dahl-v1.txt	Manam	8.0369498542	8.0369498542	0.1762651988	H	PBC	Oceanic	Austronesian	-4	145
ian	zipf_stats_ian-x-bible-iatmul-v1.txt	Iatmul	1.2400645039	-0.2400645039	0.177096237	a	PBC	Middle Sepik	Sepik	-4.25	143.25
tbo	zipf_stats_tbo-x-bible-tawal-v1.txt	Tawala	8.0385862401	8.0385862401	0.1775036779	H	PBC	Oceanic	Austronesian	-10.3333333333	150.666666667
auv	udhr_auv.csv	Auvergnat	7.9221493698	7.9221493698	0.1776302903	H	UDHR	NA	NA	NA	NA
ido	udhr_ido.csv	Ido	0.8852879616	0.1147120384	0.1779396408	a	UDHR	NA	NA	NA	NA
way	zipf_stats_way-x-bible-wayan-v1.txt	Wayana	0.108784747	0.108784747	0.1790972158	TTR	PBC	Cariban	Cariban	3.25	-54.1666666667
jav	zipf_stats_jav-x-bible-javaneseindo-v1.txt	Javanese	0.1088352324	0.1088352324	0.1798884139	TTR	PBC	Javanese	Austronesian	-7	111
mkd	udhr_mkd.csv	Macedonian	0.3867655448	0.3867655448	0.181654747	TTR	UDHR	Slavic	Indo-European	41.66666667	21.75
tbg	zipf_stats_tbg-x-bible-tairo-v1.txt	Tairora	1.2382830088	-0.2382830088	0.1836846408	a	PBC	Eastern Highlands	Trans-New Guinea	-6.5	146
nko	zipf_stats_nko-x-bible-nkony-v1.txt	Nkonya	0.1091784854	0.1091784854	0.1852678132	TTR	PBC	Kwa	Niger-Congo	7.1666666667	0.25
ces	zipf_stats_ces-x-bible-czkra-v1.txt	Czech	0.1096001954	0.1096001954	0.1918767766	TTR	PBC	Slavic	Indo-European	50	15
zlm	zipf_stats_zlm-x-bible-dahl-v1.txt	Ketapang	1.2359374827	-0.2359374827	0.192358969	a	PBC	Malayo-Sumbawan	Austronesian	-1.8666666667	110
zlm	zipf_stats_zlm-x-bible-dahl-v1.txt	Malay (Kuala Lumpur)	1.2359374827	-0.2359374827	0.192358969	a	PBC	Malayo-Sumbawan	Austronesian	3.1666666667	101.7
eng	zipf_stats_eng-x-bible-engcpdv-v1.txt	English	1.2357352994	-0.2357352994	0.1931066923	a	PBC	Germanic	Indo-European	52	NA
epo	udhr_epo.csv	Esperanto	0.3881987578	0.3881987578	0.1931986688	TTR	UDHR	NA	NA	NA	NA
kyz	zipf_stats_kyz-x-bible-kayabi-v1.txt	Kayabí	1.235516796	-0.235516796	0.1939147712	a	PBC	Tupi-Guaraní	Tupian	-11	-55.5
car	zipf_stats_car-x-bible-carib-v1.txt	Carib	8.0606312924	8.0606312924	0.1941882112	H	PBC	Cariban	Cariban	5.5	-56
blz	zipf_stats_blz-x-bible-balan-v1.txt	Balantak	1.2354091297	-0.2354091297	0.1943129474	a	PBC	Celebic	Austronesian	-0.8333333333	123.25
epo	udhr_epo.csv	Esperanto	7.933346677	7.933346677	0.1954447528	H	UDHR	NA	NA	NA	NA
mkd	udhr_mkd.csv	Macedonian	7.9341273035	7.9341273035	0.1966866979	H	UDHR	Slavic	Indo-European	41.66666667	21.75
car	zipf_stats_car-x-bible-carib-v1.txt	Carib	1.2340904988	-0.2340904988	0.1991895665	a	PBC	Cariban	Cariban	5.5	-56
chd	zipf_stats_chd-x-bible-chohi-v1.txt	Chontal (Highland)	1.2336623816	-0.2336623816	0.2007728484	a	PBC	Tequistlatecan	Tequistlatecan	16.25	-95.75
spa	zipf_stats_spa-x-bible-esrvg-v1.txt	Spanish	8.0695483208	8.0695483208	0.2009369571	H	PBC	Romance	Indo-European	40	-4
spa	zipf_stats_spa-x-bible-esrvg-v1.txt	Spanish (Canary Islands)	8.0695483208	8.0695483208	0.2009369571	H	PBC	Romance	Indo-European	28	-15.5833333333
tbz	udhr_tbz.csv	Ditammari	7.9370606592	7.9370606592	0.2013535481	H	UDHR	NA	NA	NA	NA
tpt	zipf_stats_tpt-x-bible-tepeh-v1.txt	Tepehua (Tlachichilco)	1.2332343058	-0.2332343058	0.2023559772	a	PBC	Totonacan	Totonacan	20.5833333333	-98.25
ind	zipf_stats_ind-x-bible-indnt-v1.txt	Indonesian (Jakarta)	1.2326687701	-0.2326687701	0.2044474663	a	PBC	Malayo-Sumbawan	Austronesian	-6.1666666667	106.75
ind	zipf_stats_ind-x-bible-indnt-v1.txt	Indonesian	1.2326687701	-0.2326687701	0.2044474663	a	PBC	Malayo-Sumbawan	Austronesian	NA	106
ron	udhr_ron_1953.csv	Romanian_(2006)	0.3896816685	0.3896816685	0.2051428844	TTR	UDHR	Romance	Indo-European	46	25
ron	udhr_ron_1993.csv	Romanian_(1953)	0.3896816685	0.3896816685	0.2051428844	TTR	UDHR	Romance	Indo-European	46	25
kbp	udhr_kbp.csv	Kabiy�	0.3897058824	0.3897058824	0.2053379171	TTR	UDHR	Gur	Niger-Congo	9.666666667	1.166666667
swe	zipf_stats_swe-x-bible-swebsv-v1.txt	Swedish (Västerbotten)	1.2321490764	-0.2321490764	0.2063694205	a	PBC	Germanic	Indo-European	64.25	19.75
swe	zipf_stats_swe-x-bible-swebsv-v1.txt	Swedish	1.2321490764	-0.2321490764	0.2063694205	a	PBC	Germanic	Indo-European	60	15
fra	zipf_stats_fra-x-bible-frema-v1.txt	French	8.0784582872	8.0784582872	0.2076803583	H	PBC	Romance	Indo-European	48	2
tlf	zipf_stats_tlf-x-bible-telef-v1.txt	Telefol	8.0788527902	8.0788527902	0.2079789332	H	PBC	Ok	Trans-New Guinea	-5	141.75
ell	udhr_ell_polytonic.csv	Greek_(polytonic)	0.8791370051	0.1208629949	0.2086302607	a	UDHR	Greek	Indo-European	34.75	33
aoj	zipf_stats_aoj-x-bible-filif-v1.txt	Mufian	0.1107051155	0.1107051155	0.2091928859	TTR	PBC	Kombio-Arapesh	Torricelli	-3.5	143
cax	zipf_stats_cax-x-bible-chiqb-v1.txt	Chiquitano	1.231240437	-0.231240437	0.2097297909	a	PBC	Chiquito	Chiquito	-17.5	-60
guc	zipf_stats_guc-x-bible-wayuu-v1.txt	Goajiro	1.2312290776	-0.2312290776	0.2097718007	a	PBC	Northern Arawakan	Arawakan	12	-72
dan	zipf_stats_dan-x-bible-daneinsacht-v1.txt	Danish	8.0837823361	8.0837823361	0.2117098008	H	PBC	Germanic	Indo-European	56	10
deu	udhr_deu_1901.csv	German_Standard_(1996)	0.3906154784	0.3906154784	0.2126643264	TTR	UDHR	Germanic	Indo-European	52.41666667	9.666666667
deu	udhr_deu_1996.csv	German_Standard_(1901)	0.3906154784	0.3906154784	0.2126643264	TTR	UDHR	Germanic	Indo-European	52.41666667	9.666666667
lus	udhr_lus.csv	Mizo	0.8779312247	0.1220687753	0.2146465848	a	UDHR	Kuki-Chin	Sino-Tibetan	23.16666667	92.83333333
yad	zipf_stats_yad-x-bible-yagua-v1.txt	Yagua	8.0885625643	8.0885625643	0.2153276592	H	PBC	Peba-Yaguan	Peba-Yaguan	-3.5	-72
eng	zipf_stats_eng-x-bible-englebwbt-v1.txt	English	1.2296936372	-0.2296936372	0.2154502342	a	PBC	Germanic	Indo-European	52	NA
rwo	zipf_stats_rwo-x-bible-rawa-v1.txt	Rawa	1.2295714594	-0.2295714594	0.2159020775	a	PBC	Finisterre-Huon	Trans-New Guinea	-5.8333333333	146
lew	zipf_stats_lew-x-bible-kaile-v1.txt	Kaili	0.1111654898	0.1111654898	0.2164077892	TTR	PBC	Celebic	Austronesian	-1.1666666667	120
cym	udhr_cym.csv	Welsh	7.9485904733	7.9485904733	0.2196970156	H	UDHR	Celtic	Indo-European	52	-3
bmu	zipf_stats_bmu-x-bible-burum-v1.txt	Burum	8.0950563597	8.0950563597	0.2202424103	H	PBC	Finisterre-Huon	Trans-New Guinea	-6.5	147.333333333
ppk	zipf_stats_ppk-x-bible-uma-v1.txt	Uma	1.2283921342	-0.2283921342	0.2202635101	a	PBC	Celebic	Austronesian	-1.8333333333	120
bhp	zipf_stats_bhp-x-bible-bima-v1.txt	Bima	8.0950994902	8.0950994902	0.2202750531	H	PBC	Central Malayo-Polynesian	Austronesian	-8.5	118.5
eng	zipf_stats_eng-x-bible-engkj-v1.txt	English	1.2283164682	-0.2283164682	0.2205433414	a	PBC	Germanic	Indo-European	52	NA
cjk	udhr_cjk_AO.csv	Chokwe	0.8765902182	0.1234097818	0.2213376289	a	UDHR	NA	NA	NA	NA
spa	zipf_stats_spa-x-bible-sparv-v1.txt	Spanish	0.1115296279	0.1115296279	0.2221144961	TTR	PBC	Romance	Indo-European	40	-4
spa	zipf_stats_spa-x-bible-sparv-v1.txt	Spanish (Canary Islands)	0.1115296279	0.1115296279	0.2221144961	TTR	PBC	Romance	Indo-European	28	-15.5833333333
viv	zipf_stats_viv-x-bible-iduna-v1.txt	Iduna	0.1115425764	0.1115425764	0.2223174227	TTR	PBC	Oceanic	Austronesian	-9.3333333333	150.25
kvn	zipf_stats_kvn-x-bible-borderkuna-v1.txt	Kuna	8.0979426106	8.0979426106	0.2224268347	H	PBC	Kuna	Chibchan	8	-77.3333333333
snn	udhr_snn.csv	Siona	7.9508694904	7.9508694904	0.2233228395	H	UDHR	Tucanoan	Tucanoan	0.333333333	-76.25
ell	udhr_ell_polytonic.csv	Greek_(polytonic)	0.3919413919	0.3919413919	0.2233439964	TTR	UDHR	Greek	Indo-European	34.75	33
suk	udhr_suk.csv	Sukuma	0.3920704846	0.3920704846	0.2243837832	TTR	UDHR	Bantoid	Niger-Congo	-2.833333333	32
fra	zipf_stats_fra-x-bible-freos-v1.txt	French	8.101550625	8.101550625	0.2251575171	H	PBC	Romance	Indo-European	48	2
spa	zipf_stats_spa-x-bible-spase-v1.txt	Spanish	8.1044796518	8.1044796518	0.2273743159	H	PBC	Romance	Indo-European	40	-4
spa	zipf_stats_spa-x-bible-spase-v1.txt	Spanish (Canary Islands)	8.1044796518	8.1044796518	0.2273743159	H	PBC	Romance	Indo-European	28	-15.5833333333
ron	udhr_ron_2006.csv	Romanian_(1993)	0.3925027563	0.3925027563	0.2278655481	TTR	UDHR	Romance	Indo-European	46	25
eng	zipf_stats_eng-x-bible-engte-v1.txt	English	8.106551683	8.106551683	0.2289425079	H	PBC	Germanic	Indo-European	52	NA
chf	zipf_stats_chf-x-bible-chota-v1.txt	Chontal Maya	1.2260407935	-0.2260407935	0.2289593421	a	PBC	Mayan	Mayan	18.1666666667	-92.5833333333
eng	zipf_stats_eng-x-bible-engbisho-v1.txt	English	1.225986027	-0.225986027	0.229161882	a	PBC	Germanic	Indo-European	52	NA
kek	zipf_stats_kek-x-bible-kekchicatholic-v1.txt	K'ekchí	1.225888827	-0.225888827	0.2295213513	a	PBC	Mayan	Mayan	16	-89.8333333333
mbt	zipf_stats_mbt-x-bible-matigsalug-v1.txt	Kulamanen	1.2256964207	-0.2256964207	0.2302329168	a	PBC	Greater Central Philippine	Austronesian	7.75	125
dan	udhr_dan.csv	Danish	0.8747359913	0.1252640087	0.2305894213	a	UDHR	Germanic	Indo-European	56	10
tbc	zipf_stats_tbc-x-bible-takia-v1.txt	Takia	8.1094071758	8.1094071758	0.2311036533	H	PBC	Oceanic	Austronesian	-4.6666666667	146
pan	udhr_pan.csv	Panjabi_Eastern	7.9568544853	7.9568544853	0.2328447241	H	UDHR	Indic	Indo-European	31	74
bef	zipf_stats_bef-x-bible-benab-v1.txt	Benabena	1.2246650227	-0.2246650227	0.2340472784	a	PBC	Eastern Highlands	Trans-New Guinea	-6.1666666667	145.5
eng	zipf_stats_eng-x-bible-engyl-v1.txt	English	1.2244639162	-0.2244639162	0.2347910194	a	PBC	Germanic	Indo-European	52	NA
fuc	udhr_fuc.csv	Pulaar	0.3935842073	0.3935842073	0.2365761764	TTR	UDHR	Northern Atlantic	Niger-Congo	15	-14
fra	zipf_stats_fra-x-bible-frepa-v1.txt	French	8.1181189462	8.1181189462	0.2376970522	H	PBC	Romance	Indo-European	48	2
deu	zipf_stats_deu-x-bible-deupa-v1.txt	German (Mansfeldisch)	1.223662356	-0.223662356	0.2377553847	a	PBC	Germanic	Indo-European	51.5833333333	11.5
deu	zipf_stats_deu-x-bible-deupa-v1.txt	German (Berlin)	1.223662356	-0.223662356	0.2377553847	a	PBC	Germanic	Indo-European	52.5	13.3333333333
deu	zipf_stats_deu-x-bible-deupa-v1.txt	German (Thuringian)	1.223662356	-0.223662356	0.2377553847	a	PBC	Germanic	Indo-European	51	11
deu	zipf_stats_deu-x-bible-deupa-v1.txt	German (Timisoara)	1.223662356	-0.223662356	0.2377553847	a	PBC	Germanic	Indo-European	45.75	21.25
deu	zipf_stats_deu-x-bible-deupa-v1.txt	German	1.223662356	-0.223662356	0.2377553847	a	PBC	Germanic	Indo-European	52	10
deu	zipf_stats_deu-x-bible-deupa-v1.txt	German (Hannover)	1.223662356	-0.223662356	0.2377553847	a	PBC	Germanic	Indo-European	52.4166666667	9.6666666667
cjk	udhr_cjk_AO.csv	Chokwe	0.39375	0.39375	0.2379115662	TTR	UDHR	NA	NA	NA	NA
eng	zipf_stats_eng-x-bible-engst-v1.txt	English	1.2235707997	-0.2235707997	0.2380939822	a	PBC	Germanic	Indo-European	52	NA
ceb	zipf_stats_ceb-x-bible-cebur-v1.txt	Cebuano	8.1187630732	8.1187630732	0.238184552	H	PBC	Greater Central Philippine	Austronesian	10	124
wln	udhr_wln.csv	Walloon	0.8730102325	0.1269897675	0.2392002134	a	UDHR	NA	NA	NA	NA
ces	zipf_stats_ces-x-bible-cznov-v1.txt	Czech	0.1126242467	0.1126242467	0.2392691653	TTR	PBC	Slavic	Indo-European	50	15
rro	zipf_stats_rro-x-bible-waima-v1.txt	Roro	0.1126514005	0.1126514005	0.2396947148	TTR	PBC	Oceanic	Austronesian	-8.75	146.583333333
mly	udhr_mly_latn.csv	Malay_(Latin)	7.9619113354	7.9619113354	0.2408899679	H	UDHR	NA	NA	NA	NA
rmn	udhr_rmn_1.csv	Romani_Balkan_1	7.9621360018	7.9621360018	0.2412474031	H	UDHR	Indic	Indo-European	42.66666667	21.16666667
rmn	udhr_rmn_1.csv	Romani_Balkan_1	0.8724071908	0.1275928092	0.2422091314	a	UDHR	Indic	Indo-European	42.66666667	21.16666667
cbc	zipf_stats_cbc-x-bible-carap-v1.txt	Carapana	1.22239166	-0.22239166	0.2424547288	a	PBC	Tucanoan	Tucanoan	0.8333333333	-70.75
kyz	zipf_stats_kyz-x-bible-kayabi-v1.txt	Kayabí	8.1247005278	8.1247005278	0.2426782433	H	PBC	Tupi-Guaraní	Tupian	-11	-55.5
kue	zipf_stats_kue-x-bible-kuman-v1.txt	Kuman	1.2223101749	-0.2223101749	0.2427560806	a	PBC	Chimbu	Trans-New Guinea	-5.9166666667	145
bmu	zipf_stats_bmu-x-bible-burum-v1.txt	Burum	1.2222616771	-0.2222616771	0.2429354373	a	PBC	Finisterre-Huon	Trans-New Guinea	-6.5	147.333333333
ame	udhr_ame.csv	Yanesha'	7.963627405	7.963627405	0.2436201652	H	UDHR	Arawakan	Arawakan	-10.5	-75.41666667
tzj	zipf_stats_tzj-x-bible-tzuea-v1.txt	Tzutujil	8.1262746557	8.1262746557	0.2438696031	H	PBC	Mayan	Mayan	14.6666666667	-91.3333333333
tlb	zipf_stats_tlb-x-bible-tobel-v1.txt	Tobelo	8.1277418124	8.1277418124	0.2449800031	H	PBC	North Halmaheran	West Papuan	1.5	128.5
mwv	zipf_stats_mwv-x-bible-menta-v1.txt	Mentawai	0.1130630256	0.1130630256	0.2461456294	TTR	PBC	Northwest Sumatra-Barrier Islands	Austronesian	-1.5	99
mly	udhr_mly_arab.csv	Malay_(Arabic)	0.8715839015	0.1284160985	0.2463169899	a	UDHR	NA	NA	NA	NA
gor	zipf_stats_gor-x-bible-gorantal-v1.txt	Gorontalo	1.2212614038	-0.2212614038	0.2466346921	a	PBC	Greater Central Philippine	Austronesian	0.5	122
coe	zipf_stats_coe-x-bible-koreg-v1.txt	Koreguaje	1.2211751971	-0.2211751971	0.2469535056	a	PBC	Tucanoan	Tucanoan	1	-75.5
eng	zipf_stats_eng-x-bible-englebwbt-v1.txt	English	8.1305886967	8.1305886967	0.2471346333	H	PBC	Germanic	Indo-European	52	NA
lit	freqlist_lithuanian.csv	Lithuanian	1.1594034558	-0.1594034558	0.2473098474	a	EPC	Baltic	Indo-European	55	24
gvf	zipf_stats_gvf-x-bible-golin-v1.txt	Golin	8.1318292036	8.1318292036	0.248073496	H	PBC	Chimbu	Trans-New Guinea	-6.3333333333	144.75
cax	zipf_stats_cax-x-bible-chiqu-v1.txt	Chiquitano	8.1330990203	8.1330990203	0.2490345416	H	PBC	Chiquito	Chiquito	-17.5	-60
eng	zipf_stats_eng-x-bible-enast-v1.txt	English	8.1345106144	8.1345106144	0.2501028896	H	PBC	Germanic	Indo-European	52	NA
glv	zipf_stats_glv-x-bible-manxg-v1.txt	Manx	8.1345545579	8.1345545579	0.2501361477	H	PBC	Celtic	Indo-European	54.1666666667	-4.5
cjk	udhr_cjk.csv	Chokwe(Angola)	0.8708127738	0.1291872262	0.2501645845	a	UDHR	NA	NA	NA	NA
eng	zipf_stats_eng-x-bible-engst-v1.txt	English	8.139440969	8.139440969	0.2538343694	H	PBC	Germanic	Indo-European	52	NA
ykg	udhr_ykg.csv	Yukaghir_Northern	7.9701198795	7.9701198795	0.2539494293	H	UDHR	Yukaghir	Yukaghir	69	155
spa	zipf_stats_spa-x-bible-sparv-v1.txt	Spanish	8.1419361048	8.1419361048	0.2557227829	H	PBC	Romance	Indo-European	40	-4
spa	zipf_stats_spa-x-bible-sparv-v1.txt	Spanish (Canary Islands)	8.1419361048	8.1419361048	0.2557227829	H	PBC	Romance	Indo-European	28	-15.5833333333
rro	zipf_stats_rro-x-bible-waima-v1.txt	Roro	1.2188015238	-0.2188015238	0.255731929	a	PBC	Oceanic	Austronesian	-8.75	146.583333333
ape	zipf_stats_ape-x-bible-bukiy-v1.txt	Arapesh (Mountain)	0.1137183248	0.1137183248	0.2564153607	TTR	PBC	Kombio-Arapesh	Torricelli	-3.4666666667	143.166666667
rwo	zipf_stats_rwo-x-bible-rawka-v1.txt	Rawa	1.218445356	-0.218445356	0.2570491245	a	PBC	Finisterre-Huon	Trans-New Guinea	-5.8333333333	146
por	zipf_stats_por-x-bible-porbt-v1.txt	Portuguese	0.1137667304	0.1137667304	0.2571739646	TTR	PBC	Romance	Indo-European	39	-8
sme	zipf_stats_sme-x-bible-northsaami-v1.txt	Saami (Northern)	8.1449275229	8.1449275229	0.2579868018	H	PBC	Saami	Uralic	69	24
bbb	zipf_stats_bbb-x-bible-barai-v1.txt	Barai	8.1449730347	8.1449730347	0.2580212469	H	PBC	Koiarian	Trans-New Guinea	-9.3333333333	148.083333333
coe	zipf_stats_coe-x-bible-koreg-v1.txt	Koreguaje	0.1138553162	0.1138553162	0.2585622653	TTR	PBC	Tucanoan	Tucanoan	1	-75.5
spa	zipf_stats_spa-x-bible-espdt-v1.txt	Spanish	1.217451483	-0.217451483	0.2607247095	a	PBC	Romance	Indo-European	40	-4
spa	zipf_stats_spa-x-bible-espdt-v1.txt	Spanish (Canary Islands)	1.217451483	-0.217451483	0.2607247095	a	PBC	Romance	Indo-European	28	-15.5833333333
nob	udhr_nob.csv	Norwegian_Bokm�l	7.9747104291	7.9747104291	0.2612528079	H	UDHR	Germanic	Indo-European	61	8
esi	zipf_stats_esi-x-bible-inupi-v1.txt	Iñupiaq	8.1495293914	8.1495293914	0.2614696708	H	PBC	Eskimo	Eskimo-Aleut	67	-161
pad	zipf_stats_pad-x-bible-pauma-v1.txt	Paumarí	0.1140619109	0.1140619109	0.2617999804	TTR	PBC	Arauan	Arauan	-6	-64
cav	zipf_stats_cav-x-bible-cavin-v1.txt	Cavineña	1.2170605215	-0.2170605215	0.2621705806	a	PBC	Tacanan	Tacanan	-13.3333333333	-66.5
tsz	udhr_tsz.csv	Purepecha	7.9753721697	7.9753721697	0.2623056104	H	UDHR	Tarascan	Tarascan	19.5	-101.6666667
kng	udhr_kng_AO.csv	Koongo_(Angola)	0.8682370614	0.1317629386	0.2630162784	a	UDHR	Bantoid	Niger-Congo	-5	15
mad	udhr_mad.csv	Madura	7.9762570422	7.9762570422	0.2637134067	H	UDHR	Madurese	Austronesian	-7	113.5
csk	zipf_stats_csk-x-bible-jolka-v1.txt	Diola-Kasa	8.1533101323	8.1533101323	0.2643310792	H	PBC	Northern Atlantic	Niger-Congo	12.5	-16.75
eng	zipf_stats_eng-x-bible-engkj-v1.txt	English	8.1538178911	8.1538178911	0.2647153704	H	PBC	Germanic	Indo-European	52	NA
fra	zipf_stats_fra-x-bible-freda-v1.txt	French	1.2163393484	-0.2163393484	0.2648376548	a	PBC	Romance	Indo-European	48	2
wsk	zipf_stats_wsk-x-bible-waski-v1.txt	Waskia	8.1552715309	8.1552715309	0.2658155402	H	PBC	Madang	Trans-New Guinea	-4.5	146
auc	zipf_stats_auc-x-bible-Huaor-v1.txt	Waorani	1.2160510057	-0.2160510057	0.2659040165	a	PBC	Waorani	Waorani	-1	-76.5
mek	zipf_stats_mek-x-bible-mekeo-v1.txt	Mekeo	8.1554029619	8.1554029619	0.2659150122	H	PBC	Oceanic	Austronesian	-8.3333333333	146.5
acu	udhr_acu_1.csv	Achuar_Shiwiar	7.9783903273	7.9783903273	0.267107377	H	UDHR	Jivaroan	Jivaroan	-2.66667	-76
deu	zipf_stats_deu-x-bible-deuzu-v1.txt	German (Mansfeldisch)	1.2155132972	-0.2155132972	0.2678925938	a	PBC	Germanic	Indo-European	51.5833333333	11.5
deu	zipf_stats_deu-x-bible-deuzu-v1.txt	German (Berlin)	1.2155132972	-0.2155132972	0.2678925938	a	PBC	Germanic	Indo-European	52.5	13.3333333333
deu	zipf_stats_deu-x-bible-deuzu-v1.txt	German (Thuringian)	1.2155132972	-0.2155132972	0.2678925938	a	PBC	Germanic	Indo-European	51	11
deu	zipf_stats_deu-x-bible-deuzu-v1.txt	German (Timisoara)	1.2155132972	-0.2155132972	0.2678925938	a	PBC	Germanic	Indo-European	45.75	21.25
deu	zipf_stats_deu-x-bible-deuzu-v1.txt	German	1.2155132972	-0.2155132972	0.2678925938	a	PBC	Germanic	Indo-European	52	10
deu	zipf_stats_deu-x-bible-deuzu-v1.txt	German (Hannover)	1.2155132972	-0.2155132972	0.2678925938	a	PBC	Germanic	Indo-European	52.4166666667	9.6666666667
wnu	zipf_stats_wnu-x-bible-usan-v1.txt	Usan	8.1584780315	8.1584780315	0.2682423417	H	PBC	Madang	Trans-New Guinea	-4.8333333333	145.166666667
quy	zipf_stats_quy-x-bible-queay-v1.txt	Quechua (Ayacucho)	0.1145459564	0.1145459564	0.2693858545	TTR	PBC	Quechuan	Quechuan	-14	-74
rmn	udhr_rmn.csv	Romani_Balkan	0.3978748524	0.3978748524	0.2711354997	TTR	UDHR	Indic	Indo-European	42.66666667	21.16666667
faa	zipf_stats_faa-x-bible-fasu-v1.txt	Fasu	0.1146863322	0.1146863322	0.2715857988	TTR	PBC	Fasu	Trans-New Guinea	-6.5833333333	143.333333333
shi	zipf_stats_shi-x-bible-tache-v1.txt	Tashlhiyt	8.1646332746	8.1646332746	0.2729008636	H	PBC	Berber	Afro-Asiatic	31	-5
kbh	zipf_stats_kbh-x-bible-camsa-v1.txt	Camsá	0.1147959184	0.1147959184	0.273303214	TTR	PBC	Camsá	Camsá	1.1666666667	-77
pam	zipf_stats_pam-x-bible-pampa-v1.txt	Kapampangan	1.2139907536	-0.2139907536	0.2735233318	a	PBC	Central Luzon	Austronesian	15.3333333333	120.5
gyr	udhr_gyr.csv	Guarayu	0.8658124361	0.1341875639	0.2751141129	a	UDHR	NA	NA	NA	NA
wol	zipf_stats_wol-x-bible-wolof-v1.txt	Wolof	8.168466501	8.168466501	0.275801995	H	PBC	Northern Atlantic	Niger-Congo	15.25	-16
eng	zipf_stats_eng-x-bible-engte-v1.txt	English	1.2133643797	-0.2133643797	0.2758398154	a	PBC	Germanic	Indo-European	52	NA
dar	zipf_stats_dar-x-bible-engda-v1.txt	Dargwa	8.1712246753	8.1712246753	0.2778894861	H	PBC	Lak-Dargwa	Nakh-Daghestanian	42.25	47.4166666667
ign	zipf_stats_ign-x-bible-ignacianscript-v1.txt	Ignaciano	1.2123940543	-0.2123940543	0.2794283157	a	PBC	Bolivia-Parana	Arawakan	-15.1666666667	-65.4166666667
eng	zipf_stats_eng-x-bible-enast-v1.txt	English	1.2122893611	-0.2122893611	0.2798154967	a	PBC	Germanic	Indo-European	52	NA
eng	zipf_stats_eng-x-bible-engcpdv-v1.txt	English	8.1754301478	8.1754301478	0.2810723475	H	PBC	Germanic	Indo-European	52	NA
deu	zipf_stats_deu-x-bible-deuab-v1.txt	German (Mansfeldisch)	1.2118102691	-0.2118102691	0.2815872959	a	PBC	Germanic	Indo-European	51.5833333333	11.5
deu	zipf_stats_deu-x-bible-deuab-v1.txt	German (Berlin)	1.2118102691	-0.2118102691	0.2815872959	a	PBC	Germanic	Indo-European	52.5	13.3333333333
deu	zipf_stats_deu-x-bible-deuab-v1.txt	German (Thuringian)	1.2118102691	-0.2118102691	0.2815872959	a	PBC	Germanic	Indo-European	51	11
deu	zipf_stats_deu-x-bible-deuab-v1.txt	German (Timisoara)	1.2118102691	-0.2118102691	0.2815872959	a	PBC	Germanic	Indo-European	45.75	21.25
deu	zipf_stats_deu-x-bible-deuab-v1.txt	German	1.2118102691	-0.2118102691	0.2815872959	a	PBC	Germanic	Indo-European	52	10
deu	zipf_stats_deu-x-bible-deuab-v1.txt	German (Hannover)	1.2118102691	-0.2118102691	0.2815872959	a	PBC	Germanic	Indo-European	52.4166666667	9.6666666667
plt	zipf_stats_plt-x-bible-malic-v1.txt	Malagasy	1.211450574	-0.211450574	0.2829175362	a	PBC	Barito	Austronesian	-20	47
sme	zipf_stats_sme-x-bible-northsaami-v1.txt	Saami (Northern)	1.2113894195	-0.2113894195	0.2831437004	a	PBC	Saami	Uralic	69	24
kzf	zipf_stats_kzf-x-bible-kaida-v1.txt	Da'a	1.2102590516	-0.2102590516	0.2873240769	a	PBC	Celebic	Austronesian	-1	119.583333333
pag	zipf_stats_pag-x-bible-panga-v1.txt	Pangasinan	0.1157080271	0.1157080271	0.2875976177	TTR	PBC	Northern Luzon	Austronesian	15.9166666667	120.333333333
glv	zipf_stats_glv-x-bible-manxg-v1.txt	Manx	1.2100634728	-0.2100634728	0.2880473751	a	PBC	Celtic	Indo-European	54.1666666667	-4.5
ron	zipf_stats_ron-x-bible-corni-v1.txt	Moldavian	8.1849973208	8.1849973208	0.2883131476	H	PBC	Romance	Indo-European	47	29
ron	zipf_stats_ron-x-bible-corni-v1.txt	Romanian	8.1849973208	8.1849973208	0.2883131476	H	PBC	Romance	Indo-European	46	25
slk	freqlist_slovak.csv	Slovak	0.0186739307	0.0186739307	0.2888985891	TTR	EPC	Slavic	Indo-European	49	20
wln	udhr_wln.csv	Walloon	0.4001014199	0.4001014199	0.289069555	TTR	UDHR	NA	NA	NA	NA
fub	zipf_stats_fub-x-bible-fulfuldadam-v1.txt	Fula (Cameroonian)	1.2090905225	-0.2090905225	0.2916455828	a	PBC	Northern Atlantic	Niger-Congo	9.1666666667	13.5
fub	zipf_stats_fub-x-bible-fulfuldadam-v1.txt	Fulani (Gombe)	1.2090905225	-0.2090905225	0.2916455828	a	PBC	Northern Atlantic	Niger-Congo	10.25	11.25
mwv	zipf_stats_mwv-x-bible-menta-v1.txt	Mentawai	8.1901106376	8.1901106376	0.2921831001	H	PBC	Northwest Sumatra-Barrier Islands	Austronesian	-1.5	99
guc	udhr_guc.csv	Wayuu	0.8623707816	0.1376292184	0.2922864844	a	UDHR	Arawakan	Arawakan	12	-72
cbv	zipf_stats_cbv-x-bible-cacua-v1.txt	Cacua	1.2084949399	-0.2084949399	0.2938481927	a	PBC	Cacua-Nukak	Cacua-Nukak	1.0833333333	-70
spa	zipf_stats_spa-x-bible-sparn-v1.txt	Spanish	0.1161068736	0.1161068736	0.2938482684	TTR	PBC	Romance	Indo-European	40	-4
spa	zipf_stats_spa-x-bible-sparn-v1.txt	Spanish (Canary Islands)	0.1161068736	0.1161068736	0.2938482684	TTR	PBC	Romance	Indo-European	28	-15.5833333333
ame	zipf_stats_ame-x-bible-yanes-v1.txt	Amuesha	8.1928514828	8.1928514828	0.2942574759	H	PBC	Western Arawakan	Arawakan	-10.5	-75.4166666667
mad	zipf_stats_mad-x-bible-madur-v1.txt	Madurese	8.1961388724	8.1961388724	0.2967454973	H	PBC	Malayo-Sumbawan	Austronesian	-7	113.5
hye	zipf_stats_hye-x-bible-armenian-v1.txt	Armenian (Eastern)	1.2076498501	-0.2076498501	0.2969735411	a	PBC	Armenian	Indo-European	40	45
hye	zipf_stats_hye-x-bible-armenian-v1.txt	Armenian (Western)	1.2076498501	-0.2076498501	0.2969735411	a	PBC	Armenian	Indo-European	38.5	43.5
hye	zipf_stats_hye-x-bible-armenian-v1.txt	Armenian (Iranian)	1.2076498501	-0.2076498501	0.2969735411	a	PBC	Armenian	Indo-European	32.6666666667	51.6666666667
ron	freqlist_romanian.csv	Moldavian	1.1566847818	-0.1566847818	0.2976759567	a	EPC	Romance	Indo-European	47	29
ron	freqlist_romanian.csv	Romanian	1.1566847818	-0.1566847818	0.2976759567	a	EPC	Romance	Indo-European	46	25
dar	zipf_stats_dar-x-bible-engda-v1.txt	Dargwa	1.2073114391	-0.2073114391	0.2982250676	a	PBC	Lak-Dargwa	Nakh-Daghestanian	42.25	47.4166666667
fra	zipf_stats_fra-x-bible-frels-v1.txt	French	8.1998075751	8.1998075751	0.2995221109	H	PBC	Romance	Indo-European	48	2
aln	zipf_stats_aln-x-bible-alban-v1.txt	Albanian	0.1165157106	0.1165157106	0.3002554884	TTR	PBC	Albanian	Indo-European	41	20
spa	zipf_stats_spa-x-bible-esbam-v1.txt	Spanish	0.1165300908	0.1165300908	0.3004808524	TTR	PBC	Romance	Indo-European	40	-4
spa	zipf_stats_spa-x-bible-esbam-v1.txt	Spanish (Canary Islands)	0.1165300908	0.1165300908	0.3004808524	TTR	PBC	Romance	Indo-European	28	-15.5833333333
wer	zipf_stats_wer-x-bible-weri-v1.txt	Weri	8.2033215532	8.2033215532	0.3021816231	H	PBC	Goilalan	Trans-New Guinea	-7.75	146.916666667
roh	udhr_roh.csv	Romansch	8.0008699795	8.0008699795	0.3028715936	H	UDHR	Romance	Indo-European	46.66666667	9.166666667
aey	zipf_stats_aey-x-bible-amele-v1.txt	Amele	0.1167721234	0.1167721234	0.3042739438	TTR	PBC	Madang	Trans-New Guinea	-5.25	145.583333333
tzm	udhr_tzm.csv	Tamazight_Central_Atlas	8.0025878322	8.0025878322	0.3056046277	H	UDHR	Berber	Afro-Asiatic	33	-5
bcl	zipf_stats_bcl-x-bible-bicol-v1.txt	Bikol	8.2082498724	8.2082498724	0.3059115623	H	PBC	Greater Central Philippine	Austronesian	13.3333333333	123.5
urd	udhr_urd.csv	Urdu	8.0029601657	8.0029601657	0.3061969952	H	UDHR	Indic	Indo-European	25	67
deu	udhr_deu_1996.csv	German_Standard_(1901)	0.8593127594	0.1406872406	0.3075446962	a	UDHR	Germanic	Indo-European	52.41666667	9.666666667
sey	udhr_sey.csv	Secoya	8.0043958577	8.0043958577	0.3084811231	H	UDHR	Tucanoan	Tucanoan	-0.333333333	-76
zab	zipf_stats_zab-x-bible-zasjg-v1.txt	Zapotec (San Lucas Quiaviní)	8.2121709371	8.2121709371	0.3088791731	H	PBC	Zapotecan	Oto-Manguean	16.9	-96.4666666667
zos	zipf_stats_zos-x-bible-zoque-v1.txt	Zoque (Francisco León)	1.2042337411	-0.2042337411	0.3096071463	a	PBC	Mixe-Zoque	Mixe-Zoque	17.3333333333	-93.25
yaq	zipf_stats_yaq-x-bible-yaqui-v1.txt	Yaqui	0.1171215075	0.1171215075	0.3097494286	TTR	PBC	Cahita	Uto-Aztecan	27.5	-110.25
mic	udhr_mic.csv	Micmac	0.8588675886	0.1411324114	0.3097659065	a	UDHR	Algonquian	Algic	45	-63
deu	udhr_deu_1901.csv	German_Standard_(1996)	0.8587027658	0.1412972342	0.3105883011	a	UDHR	Germanic	Indo-European	52.41666667	9.666666667
deu	zipf_stats_deu-x-bible-deulb-v1.txt	German (Mansfeldisch)	1.2036380959	-0.2036380959	0.3118099877	a	PBC	Germanic	Indo-European	51.5833333333	11.5
deu	zipf_stats_deu-x-bible-deulb-v1.txt	German (Berlin)	1.2036380959	-0.2036380959	0.3118099877	a	PBC	Germanic	Indo-European	52.5	13.3333333333
deu	zipf_stats_deu-x-bible-deulb-v1.txt	German (Thuringian)	1.2036380959	-0.2036380959	0.3118099877	a	PBC	Germanic	Indo-European	51	11
deu	zipf_stats_deu-x-bible-deulb-v1.txt	German (Timisoara)	1.2036380959	-0.2036380959	0.3118099877	a	PBC	Germanic	Indo-European	45.75	21.25
deu	zipf_stats_deu-x-bible-deulb-v1.txt	German	1.2036380959	-0.2036380959	0.3118099877	a	PBC	Germanic	Indo-European	52	10
deu	zipf_stats_deu-x-bible-deulb-v1.txt	German (Hannover)	1.2036380959	-0.2036380959	0.3118099877	a	PBC	Germanic	Indo-European	52.4166666667	9.6666666667
suk	udhr_suk.csv	Sukuma	0.8581037167	0.1418962833	0.3135772978	a	UDHR	Bantoid	Niger-Congo	-2.833333333	32
spa	zipf_stats_spa-x-bible-esnvi-v1.txt	Spanish	0.1174947331	0.1174947331	0.3155985532	TTR	PBC	Romance	Indo-European	40	-4
spa	zipf_stats_spa-x-bible-esnvi-v1.txt	Spanish (Canary Islands)	0.1174947331	0.1174947331	0.3155985532	TTR	PBC	Romance	Indo-European	28	-15.5833333333
gor	zipf_stats_gor-x-bible-gorantal-v1.txt	Gorontalo	0.117552534	0.117552534	0.3165043985	TTR	PBC	Greater Central Philippine	Austronesian	0.5	122
deu	zipf_stats_deu-x-bible-deula-v1.txt	German (Mansfeldisch)	1.2023232018	-0.2023232018	0.3166727871	a	PBC	Germanic	Indo-European	51.5833333333	11.5
deu	zipf_stats_deu-x-bible-deula-v1.txt	German (Berlin)	1.2023232018	-0.2023232018	0.3166727871	a	PBC	Germanic	Indo-European	52.5	13.3333333333
deu	zipf_stats_deu-x-bible-deula-v1.txt	German (Thuringian)	1.2023232018	-0.2023232018	0.3166727871	a	PBC	Germanic	Indo-European	51	11
deu	zipf_stats_deu-x-bible-deula-v1.txt	German (Timisoara)	1.2023232018	-0.2023232018	0.3166727871	a	PBC	Germanic	Indo-European	45.75	21.25
deu	zipf_stats_deu-x-bible-deula-v1.txt	German	1.2023232018	-0.2023232018	0.3166727871	a	PBC	Germanic	Indo-European	52	10
deu	zipf_stats_deu-x-bible-deula-v1.txt	German (Hannover)	1.2023232018	-0.2023232018	0.3166727871	a	PBC	Germanic	Indo-European	52.4166666667	9.6666666667
yua	udhr_yua.csv	Maya_Yucat�n	0.8574226407	0.1425773593	0.3169755732	a	UDHR	Mayan	Mayan	20	-89
ghs	zipf_stats_ghs-x-bible-guhus-v1.txt	Guhu-Samane	0.1175891525	0.1175891525	0.3170782771	TTR	PBC	Binanderean	Trans-New Guinea	-8	147.333333333
shp	udhr_shp.csv	Shipibo-Conibo	0.8571462097	0.1428537903	0.3183548447	a	UDHR	Panoan	Panoan	-7.5	-75
sme	zipf_stats_sme-x-bible-northsaami-v1.txt	Saami (Northern)	0.1176761434	0.1176761434	0.3184415828	TTR	PBC	Saami	Uralic	69	24
sun	udhr_sun.csv	Sunda	8.0109736593	8.0109736593	0.3189461391	H	UDHR	Sundanese	Austronesian	-7	107
spa	zipf_stats_spa-x-bible-espdt-v1.txt	Spanish	8.2258316157	8.2258316157	0.3192180938	H	PBC	Romance	Indo-European	40	-4
spa	zipf_stats_spa-x-bible-espdt-v1.txt	Spanish (Canary Islands)	8.2258316157	8.2258316157	0.3192180938	H	PBC	Romance	Indo-European	28	-15.5833333333
eng	zipf_stats_eng-x-bible-engnw-v1.txt	English	1.2015168194	-0.2015168194	0.3196549861	a	PBC	Germanic	Indo-European	52	NA
kqn	udhr_kqn.csv	Kaonde	0.4040697674	0.4040697674	0.3210329081	TTR	UDHR	NA	NA	NA	NA
con	zipf_stats_con-x-bible-cofan-v1.txt	Cofán	8.2286651577	8.2286651577	0.321362626	H	PBC	Cofán	Cofán	0.1666666667	-77.1666666667
pol	zipf_stats_pol-x-bible-polishnull-v1.txt	Polish	8.2287231322	8.2287231322	0.3214065034	H	PBC	Slavic	Indo-European	52	20
jav	zipf_stats_jav-x-bible-javaneseindo-v1.txt	Javanese	1.2005052808	-0.2005052808	0.3233959028	a	PBC	Javanese	Austronesian	-7	111
ron	udhr_ron_1953.csv	Romanian_(2006)	0.8557262148	0.1442737852	0.3254400068	a	UDHR	Romance	Indo-European	46	25
nds	zipf_stats_nds-x-bible-losax-v1.txt	Low German	8.2352361714	8.2352361714	0.3263358189	H	PBC	Germanic	Indo-European	53	10
ces	freqlist_czech.csv	Czech	0.0189831827	0.0189831827	0.3265606286	TTR	EPC	Slavic	Indo-European	50	15
ron	udhr_ron_1993.csv	Romanian_(1953)	0.855482117	0.144517883	0.3266579495	a	UDHR	Romance	Indo-European	46	25
fub	zipf_stats_fub-x-bible-fulfuldadam-v1.txt	Fula (Cameroonian)	0.1182867154	0.1182867154	0.3280103575	TTR	PBC	Northern Atlantic	Niger-Congo	9.1666666667	13.5
fub	zipf_stats_fub-x-bible-fulfuldadam-v1.txt	Fulani (Gombe)	0.1182867154	0.1182867154	0.3280103575	TTR	PBC	Northern Atlantic	Niger-Congo	10.25	11.25
bul	udhr_bul.csv	Bulgarian	0.8551667523	0.1448332477	0.3282314834	a	UDHR	Slavic	Indo-European	42.5	25
fuv	zipf_stats_fuv-x-bible-funic-v1.txt	Fula (Nigerian)	0.1183274021	0.1183274021	0.3286479922	TTR	PBC	Northern Atlantic	Niger-Congo	8.1666666667	10.5
bsn	zipf_stats_bsn-x-bible-edura-v1.txt	Barasano	1.1986686033	-0.1986686033	0.3301883847	a	PBC	Tucanoan	Tucanoan	-0.1666666667	-70.6666666667
dyo	udhr_dyo.csv	Jola-Fonyi	8.0181411787	8.0181411787	0.3303493724	H	UDHR	Northern Atlantic	Niger-Congo	13	-16.25
deu	zipf_stats_deu-x-bible-deuer-v1.txt	German (Mansfeldisch)	1.1980871501	-0.1980871501	0.3323387406	a	PBC	Germanic	Indo-European	51.5833333333	11.5
deu	zipf_stats_deu-x-bible-deuer-v1.txt	German (Berlin)	1.1980871501	-0.1980871501	0.3323387406	a	PBC	Germanic	Indo-European	52.5	13.3333333333
deu	zipf_stats_deu-x-bible-deuer-v1.txt	German (Thuringian)	1.1980871501	-0.1980871501	0.3323387406	a	PBC	Germanic	Indo-European	51	11
deu	zipf_stats_deu-x-bible-deuer-v1.txt	German (Timisoara)	1.1980871501	-0.1980871501	0.3323387406	a	PBC	Germanic	Indo-European	45.75	21.25
deu	zipf_stats_deu-x-bible-deuer-v1.txt	German	1.1980871501	-0.1980871501	0.3323387406	a	PBC	Germanic	Indo-European	52	10
deu	zipf_stats_deu-x-bible-deuer-v1.txt	German (Hannover)	1.1980871501	-0.1980871501	0.3323387406	a	PBC	Germanic	Indo-European	52.4166666667	9.6666666667
spl	zipf_stats_spl-x-bible-selep-v1.txt	Selepet	1.1980026343	-0.1980026343	0.3326513006	a	PBC	Finisterre-Huon	Trans-New Guinea	-6.1666666667	147.166666667
vmw	udhr_vmw.csv	Makhuwa	0.8541597086	0.1458402914	0.3332561971	a	UDHR	Bantoid	Niger-Congo	-15	38.66666667
eng	zipf_stats_eng-x-bible-engwb-v1.txt	English	8.2453319316	8.2453319316	0.3339766739	H	PBC	Germanic	Indo-European	52	NA
ese	zipf_stats_ese-x-bible-eseej-v1.txt	Ese Ejja	8.2460356672	8.2460356672	0.3345092878	H	PBC	Tacanan	Tacanan	-11	-66
zab	zipf_stats_zab-x-bible-zasjg-v1.txt	Zapotec (San Lucas Quiaviní)	1.1974914995	-0.1974914995	0.3345416019	a	PBC	Zapotecan	Oto-Manguean	16.9	-96.4666666667
bcl	zipf_stats_bcl-x-bible-bicol-v1.txt	Bikol	1.1968526563	-0.1968526563	0.3369042001	a	PBC	Greater Central Philippine	Austronesian	13.3333333333	123.5
afr	zipf_stats_afr-x-bible-afrnlv-v1.txt	Afrikaans	8.250675968	8.250675968	0.3380212437	H	PBC	Germanic	Indo-European	-31	22
aii	udhr_aii.csv	Assyrian_Neo-Aramaic	8.0241474204	8.0241474204	0.3399050598	H	UDHR	Semitic	Afro-Asiatic	36	41
guc	udhr_guc.csv	Wayuu	0.4065166796	0.4065166796	0.3407417462	TTR	UDHR	Arawakan	Arawakan	12	-72
cni	udhr_cni.csv	Ash�ninka	0.8524879501	0.1475120499	0.3415975509	a	UDHR	Arawakan	Arawakan	-12	-74
poi	zipf_stats_poi-x-bible-popol-v1.txt	Zoque (Soteapan)	1.1953874132	-0.1953874132	0.3423230268	a	PBC	Mixe-Zoque	Mixe-Zoque	18.3333333333	-95.1666666667
fub	zipf_stats_fub-x-bible-fulfuldadam-v1.txt	Fula (Cameroonian)	8.2585639183	8.2585639183	0.3439911443	H	PBC	Northern Atlantic	Niger-Congo	9.1666666667	13.5
fub	zipf_stats_fub-x-bible-fulfuldadam-v1.txt	Fulani (Gombe)	8.2585639183	8.2585639183	0.3439911443	H	PBC	Northern Atlantic	Niger-Congo	10.25	11.25
deu	zipf_stats_deu-x-bible-deusc-v1.txt	German (Mansfeldisch)	1.1946660338	-0.1946660338	0.344990864	a	PBC	Germanic	Indo-European	51.5833333333	11.5
deu	zipf_stats_deu-x-bible-deusc-v1.txt	German (Berlin)	1.1946660338	-0.1946660338	0.344990864	a	PBC	Germanic	Indo-European	52.5	13.3333333333
deu	zipf_stats_deu-x-bible-deusc-v1.txt	German (Thuringian)	1.1946660338	-0.1946660338	0.344990864	a	PBC	Germanic	Indo-European	51	11
deu	zipf_stats_deu-x-bible-deusc-v1.txt	German (Timisoara)	1.1946660338	-0.1946660338	0.344990864	a	PBC	Germanic	Indo-European	45.75	21.25
deu	zipf_stats_deu-x-bible-deusc-v1.txt	German	1.1946660338	-0.1946660338	0.344990864	a	PBC	Germanic	Indo-European	52	10
deu	zipf_stats_deu-x-bible-deusc-v1.txt	German (Hannover)	1.1946660338	-0.1946660338	0.344990864	a	PBC	Germanic	Indo-European	52.4166666667	9.6666666667
ghs	zipf_stats_ghs-x-bible-guhus-v1.txt	Guhu-Samane	1.1944329432	-0.1944329432	0.3458528899	a	PBC	Binanderean	Trans-New Guinea	-8	147.333333333
vec	udhr_vec.csv	Venetian	8.0280812771	8.0280812771	0.3461636665	H	UDHR	NA	NA	NA	NA
cax	zipf_stats_cax-x-bible-chiqu-v1.txt	Chiquitano	0.1194594595	0.1194594595	0.3463893924	TTR	PBC	Chiquito	Chiquito	-17.5	-60
kpj	zipf_stats_kpj-x-bible-karaja-v1.txt	Javaé	8.2618674767	8.2618674767	0.3464914028	H	PBC	Karajá	Macro-Ge	-10	-50.3333333333
spa	zipf_stats_spa-x-bible-sparn-v1.txt	Spanish	8.2627412405	8.2627412405	0.3471527005	H	PBC	Romance	Indo-European	40	-4
spa	zipf_stats_spa-x-bible-sparn-v1.txt	Spanish (Canary Islands)	8.2627412405	8.2627412405	0.3471527005	H	PBC	Romance	Indo-European	28	-15.5833333333
bre	zipf_stats_bre-x-bible-breto-v1.txt	Breton	1.1940636058	-0.1940636058	0.3472187898	a	PBC	Celtic	Indo-European	48	-3
tgl	zipf_stats_tgl-x-bible-tgalo-v1.txt	Tagalog	8.26525221	8.26525221	0.3490530976	H	PBC	Greater Central Philippine	Austronesian	15	121
fao	udhr_fao.csv	Faroese	8.0307839903	8.0307839903	0.3504635738	H	UDHR	Germanic	Indo-European	62	-7
spa	zipf_stats_spa-x-bible-esbam-v1.txt	Spanish	1.192868908	-0.192868908	0.351637074	a	PBC	Romance	Indo-European	40	-4
spa	zipf_stats_spa-x-bible-esbam-v1.txt	Spanish (Canary Islands)	1.192868908	-0.192868908	0.351637074	a	PBC	Romance	Indo-European	28	-15.5833333333
cni	udhr_cni.csv	Ash�ninka	0.4079341317	0.4079341317	0.3521587207	TTR	UDHR	Arawakan	Arawakan	-12	-74
deu	zipf_stats_deu-x-bible-deueb-v1.txt	German (Mansfeldisch)	1.1926390017	-0.1926390017	0.3524873236	a	PBC	Germanic	Indo-European	51.5833333333	11.5
deu	zipf_stats_deu-x-bible-deueb-v1.txt	German (Berlin)	1.1926390017	-0.1926390017	0.3524873236	a	PBC	Germanic	Indo-European	52.5	13.3333333333
deu	zipf_stats_deu-x-bible-deueb-v1.txt	German (Thuringian)	1.1926390017	-0.1926390017	0.3524873236	a	PBC	Germanic	Indo-European	51	11
deu	zipf_stats_deu-x-bible-deueb-v1.txt	German (Timisoara)	1.1926390017	-0.1926390017	0.3524873236	a	PBC	Germanic	Indo-European	45.75	21.25
deu	zipf_stats_deu-x-bible-deueb-v1.txt	German	1.1926390017	-0.1926390017	0.3524873236	a	PBC	Germanic	Indo-European	52	10
deu	zipf_stats_deu-x-bible-deueb-v1.txt	German (Hannover)	1.1926390017	-0.1926390017	0.3524873236	a	PBC	Germanic	Indo-European	52.4166666667	9.6666666667
nld	zipf_stats_nld-x-bible-dutch-v1.txt	Dutch (Brabantic)	1.1926015758	-0.1926015758	0.3526257337	a	PBC	Germanic	Indo-European	50.75	4.5
nld	zipf_stats_nld-x-bible-dutch-v1.txt	Dutch (Limburg)	1.1926015758	-0.1926015758	0.3526257337	a	PBC	Germanic	Indo-European	51	5.5
nld	zipf_stats_nld-x-bible-dutch-v1.txt	Dutch	1.1926015758	-0.1926015758	0.3526257337	a	PBC	Germanic	Indo-European	52.5	6
por	zipf_stats_por-x-bible-porac-v1.txt	Portuguese	0.1199098146	0.1199098146	0.3534472766	TTR	PBC	Romance	Indo-European	39	-8
mlp	zipf_stats_mlp-x-bible-barga-v1.txt	Mugil	1.1922215406	-0.1922215406	0.3540311967	a	PBC	Madang	Trans-New Guinea	-4.8833333333	145.75
deu	udhr_deu_1901.csv	German_Standard_(1996)	8.0332346129	8.0332346129	0.3543624152	H	UDHR	Germanic	Indo-European	52.41666667	9.666666667
deu	udhr_deu_1996.csv	German_Standard_(1901)	8.0332346129	8.0332346129	0.3543624152	H	UDHR	Germanic	Indo-European	52.41666667	9.666666667
spa	zipf_stats_spa-x-bible-esbam-v1.txt	Spanish	8.2725478415	8.2725478415	0.3545747088	H	PBC	Romance	Indo-European	40	-4
spa	zipf_stats_spa-x-bible-esbam-v1.txt	Spanish (Canary Islands)	8.2725478415	8.2725478415	0.3545747088	H	PBC	Romance	Indo-European	28	-15.5833333333
ron	udhr_ron_2006.csv	Romanian_(1993)	0.8492197367	0.1507802633	0.3579045261	a	UDHR	Romance	Indo-European	46	25
rmy	zipf_stats_rmy-x-bible-romvl-v1.txt	Romani (Lovari)	8.2777282738	8.2777282738	0.3584954568	H	PBC	Indic	Indo-European	47	21.5
rmy	zipf_stats_rmy-x-bible-romvl-v1.txt	Romani (Kalderash)	8.2777282738	8.2777282738	0.3584954568	H	PBC	Indic	Indo-European	45	21
mkd	udhr_mkd.csv	Macedonian	0.8485899576	0.1514100424	0.3610468522	a	UDHR	Slavic	Indo-European	41.66666667	21.75
cha	zipf_stats_cha-x-bible-chamo-v1.txt	Chamorro	0.1204208553	0.1204208553	0.3614562146	TTR	PBC	Chamorro	Austronesian	13.45	144.75
gax	udhr_gax.csv	OromoBorana-Arsi-Guji	0.4091539528	0.4091539528	0.3619838614	TTR	UDHR	Eastern Cushitic	Afro-Asiatic	4.5	38.5
yao	udhr_yao.csv	Yao	0.8483698297	0.1516301703	0.3621451955	a	UDHR	Bantoid	Niger-Congo	-14.5	35.5
roo	zipf_stats_roo-x-bible-rotok-v1.txt	Rotokas	0.1204651444	0.1204651444	0.3621503054	TTR	PBC	West Bougainville	West Bougainville	-6	155.166666667
byr	zipf_stats_byr-x-bible-baruy-v1.txt	Baruya	0.1205242535	0.1205242535	0.3630766526	TTR	PBC	Angan	Trans-New Guinea	-6.9166666667	145.916666667
vie	udhr_vie.csv	Vietnamese	8.0404295736	8.0404295736	0.3658093064	H	UDHR	Viet-Muong	Austro-Asiatic	10.5	106.5
guc	zipf_stats_guc-x-bible-wayuu-v1.txt	Goajiro	0.1207495844	0.1207495844	0.366607998	TTR	PBC	Northern Arawakan	Arawakan	12	-72
swe	udhr_swe.csv	Swedish	0.4097387173	0.4097387173	0.366693891	TTR	UDHR	Germanic	Indo-European	60	15
spa	zipf_stats_spa-x-bible-esnvi-v1.txt	Spanish	8.2886261448	8.2886261448	0.3667433797	H	PBC	Romance	Indo-European	40	-4
spa	zipf_stats_spa-x-bible-esnvi-v1.txt	Spanish (Canary Islands)	8.2886261448	8.2886261448	0.3667433797	H	PBC	Romance	Indo-European	28	-15.5833333333
deu	zipf_stats_deu-x-bible-deuea-v1.txt	German (Mansfeldisch)	1.1882742971	-0.1882742971	0.3686290669	a	PBC	Germanic	Indo-European	51.5833333333	11.5
deu	zipf_stats_deu-x-bible-deuea-v1.txt	German (Berlin)	1.1882742971	-0.1882742971	0.3686290669	a	PBC	Germanic	Indo-European	52.5	13.3333333333
deu	zipf_stats_deu-x-bible-deuea-v1.txt	German (Thuringian)	1.1882742971	-0.1882742971	0.3686290669	a	PBC	Germanic	Indo-European	51	11
deu	zipf_stats_deu-x-bible-deuea-v1.txt	German (Timisoara)	1.1882742971	-0.1882742971	0.3686290669	a	PBC	Germanic	Indo-European	45.75	21.25
deu	zipf_stats_deu-x-bible-deuea-v1.txt	German	1.1882742971	-0.1882742971	0.3686290669	a	PBC	Germanic	Indo-European	52	10
deu	zipf_stats_deu-x-bible-deuea-v1.txt	German (Hannover)	1.1882742971	-0.1882742971	0.3686290669	a	PBC	Germanic	Indo-European	52.4166666667	9.6666666667
zab	zipf_stats_zab-x-bible-zasjg-v1.txt	Zapotec (San Lucas Quiaviní)	0.1208907232	0.1208907232	0.3688198999	TTR	PBC	Zapotecan	Oto-Manguean	16.9	-96.4666666667
pes	udhr_pes_2.csv	FarsiWestern_2	8.043343645	8.043343645	0.370445476	H	UDHR	Iranian	Indo-European	32	54
spa	zipf_stats_spa-x-bible-esnvi-v1.txt	Spanish	1.1872865157	-0.1872865157	0.3722821237	a	PBC	Romance	Indo-European	40	-4
spa	zipf_stats_spa-x-bible-esnvi-v1.txt	Spanish (Canary Islands)	1.1872865157	-0.1872865157	0.3722821237	a	PBC	Romance	Indo-European	28	-15.5833333333
ban	udhr_ban.csv	Bali	8.0447406566	8.0447406566	0.3726680649	H	UDHR	Bali-Sasak	Austronesian	-8.333333333	115.25
kbp	udhr_kbp.csv	Kabiy�	0.8458968106	0.1541031894	0.3744844941	a	UDHR	Gur	Niger-Congo	9.666666667	1.166666667
agu	zipf_stats_agu-x-bible-awaka-v1.txt	Aguacatec	1.1863612172	-0.1863612172	0.3757041035	a	PBC	Mayan	Mayan	15.4166666667	-91.3333333333
rmn	udhr_rmn.csv	Romani_Balkan	0.8448610024	0.1551389976	0.3796527303	a	UDHR	Indic	Indo-European	42.66666667	21.16666667
ncl	zipf_stats_ncl-x-bible-nahmi-v1.txt	Nahuatl (Michoacán)	0.1216152019	0.1216152019	0.3801738	TTR	PBC	Aztecan	Uto-Aztecan	18.5	-103
fuv	zipf_stats_fuv-x-bible-funic-v1.txt	Fula (Nigerian)	1.1849852538	-0.1849852538	0.3807927521	a	PBC	Northern Atlantic	Niger-Congo	8.1666666667	10.5
cav	zipf_stats_cav-x-bible-cavin-v1.txt	Cavineña	0.1216903688	0.1216903688	0.3813518021	TTR	PBC	Tacanan	Tacanan	-13.3333333333	-66.5
ljp	zipf_stats_ljp-x-bible-lampa-v1.txt	Lampung	8.3080180473	8.3080180473	0.3814199085	H	PBC	Lampungic	Austronesian	-5	105
crx	zipf_stats_crx-x-bible-carri-v1.txt	Carrier	1.1839464775	-0.1839464775	0.3846344005	a	PBC	Athapaskan	Na-Dene	53.75	-123.5
mly	udhr_mly_arab.csv	Malay_(Arabic)	8.0524268678	8.0524268678	0.3848965158	H	UDHR	NA	NA	NA	NA
pag	zipf_stats_pag-x-bible-panga-v1.txt	Pangasinan	1.1838190168	-0.1838190168	0.3851057812	a	PBC	Northern Luzon	Austronesian	15.9166666667	120.333333333
eng	zipf_stats_eng-x-bible-enggeneva-v1.txt	English	8.3139604236	8.3139604236	0.3859173247	H	PBC	Germanic	Indo-European	52	NA
[truncated: 955 more rows]
