# Supplementary material for: Adaptive Communication: Languages with More Non-Native Speakers Tend to Have Fewer Word Forms
Source: PLoS One. 2015 Jun 17;10(6):e0128254. doi: 10.1371/journal.pone.0128254 (PMC4470635; doi:10.1371/journal.pone.0128254)
Supplement: S2 Table — Subsample of 91 languages for which both L2 information and lexical diversity estimates are available. This subsample was used for statistical modeling. iso_639_3: ISO 639-3 codes as language identifier; fileName: name of the file in the original parallel text corpus; Language: language name; Stock: language family taken from AUTOTYP database; Stock_coarse: language families with more than 5 members in the sample; Region: region taken from AUTOTYP database; Region_coarse: language regions with more than 5 members in the sample; L1_speakers: estimated numbers of native speakers; L2_speakers: estimated numbers of non-native speakers; RatioL2: ratio of L2 to L1 speakers; PercL2: percentage of L2 speakers; LDT: unscaled lexical diversity; LDT: same as LDT but with ZM’s α inverted by (1- α); LDTscaled: scaled LDTinv; measure: LDT measure used (a, H, TTR); text: parallel text corpus (EPC, PBC, UDHR); genus_wals: language genus taken from WALS; family_wals: language family taken from WALS; (CSV) [file pone.0128254.s007.csv]

iso_639_3	fileName	Language	Stock	Stock_coarse	Region	Region_coarse	L1_speakers	L2_speakers	RatioL2	PercL2	LDT	LDTinv	LDTscaled	measure	text	genus_wals	family_wals
nus	zipf_stats_nus-x-bible-nuer-v1.txt	nuer	Nilotic	Other	African Savannah	African Savannah	740000	1122	0.001516216	0.0015139208	1.7970713071	-0.7970713071	-1.8985471427	a	PBC	Nilotic	Nilo-Saharan
nus	zipf_stats_nus-x-bible-nuer-v1.txt	nuer	Nilotic	Other	African Savannah	African Savannah	740000	1122	0.001516216	0.0015139208	6.2498196126	6.2498196126	-1.4746693701	H	PBC	Nilotic	Nilo-Saharan
nus	zipf_stats_nus-x-bible-nuer-v1.txt	nuer	Nilotic	Other	African Savannah	African Savannah	740000	1122	0.001516216	0.0015139208	0.0505481823	0.0505481823	-0.7791438264	TTR	PBC	Nilotic	Nilo-Saharan
hun	freqlist_hungarian.csv	hungarian	Uralic	Uralic	Europe	Europe	13500635	203966	0.015107882	0.0148830309	1.0375057819	-0.0375057819	1.8170286706	a	EPC	Ugric	Ura
hun	freqlist_hungarian.csv	hungarian	Uralic	Uralic	Europe	Europe	13500635	203966	0.015107882	0.0148830309	11.5721982378	11.5721982378	0.6855010667	H	EPC	Ugric	Ura
hun	freqlist_hungarian.csv	hungarian	Uralic	Uralic	Europe	Europe	13500635	203966	0.015107882	0.0148830309	0.0336902861	0.0336902861	1.346247031	TTR	EPC	Ugric	Ura
hun	zipf_stats_hun-x-bible-magyarbibrevisited-v1.txt	magyarbibrevisited	Uralic	Uralic	Europe	Europe	13500635	203966	0.015107882	0.0148830309	1.0493797555	-0.0493797555	0.8591266052	a	PBC	Ugric	Uralic
hun	zipf_stats_hun-x-bible-magyarbibrevisited-v1.txt	magyarbibrevisited	Uralic	Uralic	Europe	Europe	13500635	203966	0.015107882	0.0148830309	7.9015455395	7.9015455395	-0.0717699667	H	PBC	Ugric	Uralic
hun	zipf_stats_hun-x-bible-magyarbibrevisited-v1.txt	magyarbibrevisited	Uralic	Uralic	Europe	Europe	13500635	203966	0.015107882	0.0148830309	0.1415813191	0.1415813191	0.5314821566	TTR	PBC	Ugric	Uralic
hun	udhr_hun.csv	Hungarian	Uralic	Uralic	Europe	Europe	13500635	203966	0.015107882	0.0149	0.7610859206	0.2389140794	0.7118708615	a	UDHR	Ugric	Uralic
hun	udhr_hun.csv	Hungarian	Uralic	Uralic	Europe	Europe	13500635	203966	0.015107882	0.0149	8.2588064279	8.2588064279	0.5946368568	H	UDHR	Ugric	Uralic
hun	udhr_hun.csv	Hungarian	Uralic	Uralic	Europe	Europe	13500635	203966	0.015107882	0.0149	0.4766233766	0.4766233766	0.8182287432	TTR	UDHR	Ugric	Uralic
kat	udhr_kat.csv	Georgian	Kartvelian	Other	Greater Mesopotamia	Greater Mesopotamia	4255270	80000	0.018800217	0.0185	0.6820240659	0.3179759341	1.0881083831	a	UDHR	Kartvelian	Kartvelian
kat	udhr_kat.csv	Georgian	Kartvelian	Other	Greater Mesopotamia	Greater Mesopotamia	4255270	80000	0.018800217	0.0185	8.4580883718	8.4580883718	0.8996904013	H	UDHR	Kartvelian	Kartvelian
kat	udhr_kat.csv	Georgian	Kartvelian	Other	Greater Mesopotamia	Greater Mesopotamia	4255270	80000	0.018800217	0.0185	0.5056899004	0.5056899004	1.0415702583	TTR	UDHR	Kartvelian	Kartvelian
tir	udhr_tir.csv	Tigrinya	Semitic	Semitic	Greater Abyssinia	Other	5791710	146934	0.025369709	0.0247	0.7762517376	0.2237482624	0.6397001615	a	UDHR	Semitic	Afro-Asiatic
tir	udhr_tir.csv	Tigrinya	Semitic	Semitic	Greater Abyssinia	Other	5791710	146934	0.025369709	0.0247	8.3977680882	8.3977680882	0.8073543072	H	UDHR	Semitic	Afro-Asiatic
tir	udhr_tir.csv	Tigrinya	Semitic	Semitic	Greater Abyssinia	Other	5791710	146934	0.025369709	0.0247	0.4978070175	0.4978070175	0.9809997194	TTR	UDHR	Semitic	Afro-Asiatic
pol	freqlist_polish.csv	polish	Indo-European	Indo-European	Europe	Europe	39990670	1145760	0.028650683	0.0278526843	1.099892462	-0.099892462	0.7881760177	a	EPC	Slavic	IE
pol	freqlist_polish.csv	polish	Indo-European	Indo-European	Europe	Europe	39990670	1145760	0.028650683	0.0278526843	11.7531406332	11.7531406332	0.8699030036	H	EPC	Slavic	IE
pol	freqlist_polish.csv	polish	Indo-European	Indo-European	Europe	Europe	39990670	1145760	0.028650683	0.0278526843	0.0197114328	0.0197114328	0.1308481891	TTR	EPC	Slavic	IE
pol	zipf_stats_pol-x-bible-polishnull-v1.txt	polishnull	Indo-European	Indo-European	Europe	Europe	39990670	1145760	0.028650683	0.0278526843	1.1065133014	-0.1065133014	0.6484037753	a	PBC	Slavic	Indo-European
pol	zipf_stats_pol-x-bible-polishnull-v1.txt	polishnull	Indo-European	Indo-European	Europe	Europe	39990670	1145760	0.028650683	0.0278526843	8.2287231322	8.2287231322	0.2061195077	H	PBC	Slavic	Indo-European
pol	zipf_stats_pol-x-bible-polishnull-v1.txt	polishnull	Indo-European	Indo-European	Europe	Europe	39990670	1145760	0.028650683	0.0278526843	0.1316550546	0.1316550546	0.3885713372	TTR	PBC	Slavic	Indo-European
pol	udhr_pol.csv	Polish	Indo-European	Indo-European	Europe	Europe	39990670	1145760	0.028650683	0.0279	0.7609174241	0.2390825759	0.7126726983	a	UDHR	Slavic	Indo-European
pol	udhr_pol.csv	Polish	Indo-European	Indo-European	Europe	Europe	39990670	1145760	0.028650683	0.0279	8.4012998029	8.4012998029	0.8127605275	H	UDHR	Slavic	Indo-European
pol	udhr_pol.csv	Polish	Indo-European	Indo-European	Europe	Europe	39990670	1145760	0.028650683	0.0279	0.4630914826	0.4630914826	0.7142523019	TTR	UDHR	Slavic	Indo-European
fin	freqlist_finnish.csv	finnish	Uralic	Uralic	Inner Asia	Inner Asia	5504695	161243	0.029291904	0.0284583065	1.0464354811	-0.0464354811	1.6697641472	a	EPC	Finnic	Ura
fin	freqlist_finnish.csv	finnish	Uralic	Uralic	Inner Asia	Inner Asia	5504695	161243	0.029291904	0.0284583065	12.5613784655	12.5613784655	1.6935939988	H	EPC	Finnic	Ura
fin	freqlist_finnish.csv	finnish	Uralic	Uralic	Inner Asia	Inner Asia	5504695	161243	0.029291904	0.0284583065	0.0426808799	0.0426808799	2.1279389952	TTR	EPC	Finnic	Ura
fin	zipf_stats_fin-x-bible-finna-v1.txt	finna	Uralic	Uralic	Inner Asia	Inner Asia	5504695	161243	0.029291904	0.0284583065	0.9498270781	0.0501729219	1.2263018186	a	PBC	Finnic	Uralic
fin	zipf_stats_fin-x-bible-finna-v1.txt	finna	Uralic	Uralic	Inner Asia	Inner Asia	5504695	161243	0.029291904	0.0284583065	8.8529167655	8.8529167655	0.7362806328	H	PBC	Finnic	Uralic
fin	zipf_stats_fin-x-bible-finna-v1.txt	finna	Uralic	Uralic	Inner Asia	Inner Asia	5504695	161243	0.029291904	0.0284583065	0.1890778872	0.1890778872	1.2153016804	TTR	PBC	Finnic	Uralic
fin	udhr_fin.csv	Finnish	Uralic	Uralic	Inner Asia	Inner Asia	5504695	161243	0.029291904	0.0285	0.6352515062	0.3647484938	1.3106884378	a	UDHR	Finnic	Uralic
fin	udhr_fin.csv	Finnish	Uralic	Uralic	Inner Asia	Inner Asia	5504695	161243	0.029291904	0.0285	8.7145311178	8.7145311178	1.2922436206	H	UDHR	Finnic	Uralic
fin	udhr_fin.csv	Finnish	Uralic	Uralic	Inner Asia	Inner Asia	5504695	161243	0.029291904	0.0285	0.5902578797	0.5902578797	1.6913741617	TTR	UDHR	Finnic	Uralic
isl	udhr_isl.csv	Icelandic	Indo-European	Indo-European	Europe	Europe	269025	9553	0.035509711	0.0343	0.7699945648	0.2300054352	0.6694766345	a	UDHR	Germanic	Indo-European
isl	udhr_isl.csv	Icelandic	Indo-European	Indo-European	Europe	Europe	269025	9553	0.035509711	0.0343	8.3242811042	8.3242811042	0.6948631076	H	UDHR	Germanic	Indo-European
isl	udhr_isl.csv	Icelandic	Indo-European	Indo-European	Europe	Europe	269025	9553	0.035509711	0.0343	0.4344059406	0.4344059406	0.4938381768	TTR	UDHR	Germanic	Indo-European
som	zipf_stats_som-x-bible-somal-v1.txt	somal	Cushitic	Other	Greater Abyssinia	Other	13871700	500000	0.036044609	0.0347905954	0.9899333684	0.0100666316	1.0783797728	a	PBC	Eastern Cushitic	Afro-Asiatic
som	zipf_stats_som-x-bible-somal-v1.txt	somal	Cushitic	Other	Greater Abyssinia	Other	13871700	500000	0.036044609	0.0347905954	9.6008221458	9.6008221458	1.3715167786	H	PBC	Eastern Cushitic	Afro-Asiatic
som	zipf_stats_som-x-bible-somal-v1.txt	somal	Cushitic	Other	Greater Abyssinia	Other	13871700	500000	0.036044609	0.0347905954	0.1682111201	0.1682111201	0.9148778116	TTR	PBC	Eastern Cushitic	Afro-Asiatic
som	udhr_som.csv	Somali	Cushitic	Other	Greater Abyssinia	Other	13871700	500000	0.036044609	0.0348	0.9306167595	0.0693832405	-0.0948881363	a	UDHR	Eastern Cushitic	Afro-Asiatic
som	udhr_som.csv	Somali	Cushitic	Other	Greater Abyssinia	Other	13871700	500000	0.036044609	0.0348	8.2030796042	8.2030796042	0.5093322639	H	UDHR	Eastern Cushitic	Afro-Asiatic
som	udhr_som.csv	Somali	Cushitic	Other	Greater Abyssinia	Other	13871700	500000	0.036044609	0.0348	0.3786096257	0.3786096257	0.0651101462	TTR	UDHR	Eastern Cushitic	Afro-Asiatic
tsn	udhr_tsn.csv	Tswana	Benue-Congo	Benue-Congo	S Africa	S Africa	4460850	175000	0.039230192	0.0377	1.0870360826	-0.0870360826	-0.8392523899	a	UDHR	Bantoid	Niger-Congo
tsn	udhr_tsn.csv	Tswana	Benue-Congo	Benue-Congo	S Africa	S Africa	4460850	175000	0.039230192	0.0377	7.0632193097	7.0632193097	-1.2355243762	H	UDHR	Bantoid	Niger-Congo
tsn	udhr_tsn.csv	Tswana	Benue-Congo	Benue-Congo	S Africa	S Africa	4460850	175000	0.039230192	0.0377	0.2369863014	0.2369863014	-1.0230959302	TTR	UDHR	Bantoid	Niger-Congo
mar	udhr_mar.csv	Marathi Maharashtra	Indo-European	Indo-European	Indic	Indic	70012927	3000000	0.04284923	0.0411	0.6920767713	0.3079232287	1.0402698271	a	UDHR	Indic	Indo-European
mar	udhr_mar.csv	Marathi Maharashtra	Indo-European	Indo-European	Indic	Indic	70012927	3000000	0.04284923	0.0411	8.6875201853	8.6875201853	1.2508962685	H	UDHR	Indic	Indo-European
mar	udhr_mar.csv	Marathi Maharashtra	Indo-European	Indo-European	Indic	Indic	70012927	3000000	0.04284923	0.0411	0.499684144	0.499684144	0.9954231943	TTR	UDHR	Indic	Indo-European
nya	zipf_stats_nya-x-bible-chuchewa-v1.txt	chuchewa	Benue-Congo	Benue-Congo	S Africa	S Africa	8979850	400000	0.044544174	0.0426446052	1.0153924431	-0.0153924431	0.9844803276	a	PBC		Niger-Congo
nya	zipf_stats_nya-x-bible-chuchewa-v1.txt	chuchewa	Benue-Congo	Benue-Congo	S Africa	S Africa	8979850	400000	0.044544174	0.0426446052	9.3891836014	9.3891836014	1.1917608138	H	PBC		Niger-Congo
nya	zipf_stats_nya-x-bible-chuchewa-v1.txt	chuchewa	Benue-Congo	Benue-Congo	S Africa	S Africa	8979850	400000	0.044544174	0.0426446052	0.2035711007	0.2035711007	1.4239639638	TTR	PBC		Niger-Congo
nya	udhr_nya_chechewa.csv	Nyanja (Chichewa)	Benue-Congo	Benue-Congo	S Africa	S Africa	8979850	400000	0.044544174	0.0426	1.0684741527	-0.0684741527	-0.750920355	a	UDHR	Bantoid	Niger-Congo
nya	udhr_nya_chechewa.csv	Nyanja (Chichewa)	Benue-Congo	Benue-Congo	S Africa	S Africa	8979850	400000	0.044544174	0.0426	7.5445818689	7.5445818689	-0.4986720955	H	UDHR	Bantoid	Niger-Congo
nya	udhr_nya_chechewa.csv	Nyanja (Chichewa)	Benue-Congo	Benue-Congo	S Africa	S Africa	8979850	400000	0.044544174	0.0426	0.3009463722	0.3009463722	-0.5316391872	TTR	UDHR	Bantoid	Niger-Congo
est	freqlist_estonian.csv	estonian	Uralic	Uralic	Inner Asia	Inner Asia	1274330	67000	0.052576648	0.0499504223	1.084298955	-0.084298955	1.0453370178	a	EPC	Finnic	Ura
est	freqlist_estonian.csv	estonian	Uralic	Uralic	Inner Asia	Inner Asia	1274330	67000	0.052576648	0.0499504223	12.2156510089	12.2156510089	1.3412563806	H	EPC	Finnic	Ura
est	freqlist_estonian.csv	estonian	Uralic	Uralic	Inner Asia	Inner Asia	1274330	67000	0.052576648	0.0499504223	0.0354346694	0.0354346694	1.4979133657	TTR	EPC	Finnic	Ura
est	udhr_est.csv	Estonian	Uralic	Uralic	Inner Asia	Inner Asia	1274330	67000	0.052576648	0.05	0.6910659448	0.3089340552	1.0450801223	a	UDHR	Finnic	Uralic
est	udhr_est.csv	Estonian	Uralic	Uralic	Inner Asia	Inner Asia	1274330	67000	0.052576648	0.05	8.4194874333	8.4194874333	0.84060149	H	UDHR	Finnic	Uralic
est	udhr_est.csv	Estonian	Uralic	Uralic	Inner Asia	Inner Asia	1274330	67000	0.052576648	0.05	0.5129682997	0.5129682997	1.0974960628	TTR	UDHR	Finnic	Uralic
abk	udhr_abk.csv	Abkhaz	NorthCaucasian	Other	Greater Mesopotamia	Greater Mesopotamia	117350	7041	0.06	0.0566	0.618513045	0.381486955	1.3903429966	a	UDHR	Northwest Caucasian	Northwest Caucasian
abk	udhr_abk.csv	Abkhaz	NorthCaucasian	Other	Greater Mesopotamia	Greater Mesopotamia	117350	7041	0.06	0.0566	8.929338808	8.929338808	1.6210634123	H	UDHR	Northwest Caucasian	Northwest Caucasian
abk	udhr_abk.csv	Abkhaz	NorthCaucasian	Other	Greater Mesopotamia	Greater Mesopotamia	117350	7041	0.06	0.0566	0.6016628874	0.6016628874	1.7790080225	TTR	UDHR	Northwest Caucasian	Northwest Caucasian
khm	zipf_stats_khm-x-bible-kalam-v1.txt	kalam	Austroasiatic	Other	Southeast Asia	Southeast Asia	13603400	1000000	0.073511034	0.0684772039	1.5264524951	-0.5264524951	-0.9004371708	a	PBC	Khmer	Austro-Asiatic
khm	zipf_stats_khm-x-bible-kalam-v1.txt	kalam	Austroasiatic	Other	Southeast Asia	Southeast Asia	13603400	1000000	0.073511034	0.0684772039	7.3686241414	7.3686241414	-0.524408688	H	PBC	Khmer	Austro-Asiatic
khm	zipf_stats_khm-x-bible-kalam-v1.txt	kalam	Austroasiatic	Other	Southeast Asia	Southeast Asia	13603400	1000000	0.073511034	0.0684772039	0.0432086653	0.0432086653	-0.8848126194	TTR	PBC	Khmer	Austro-Asiatic
por	freqlist_portuguese.csv	portuguese	Indo-European	Indo-European	Europe	Europe	182670000	17500000	0.095801172	0.0874256882	1.1933480215	-0.1933480215	-0.7530504134	a	EPC	Romance	IE
por	freqlist_portuguese.csv	portuguese	Indo-European	Indo-European	Europe	Europe	182670000	17500000	0.095801172	0.0874256882	10.0634758425	10.0634758425	-0.8520674578	H	EPC	Romance	IE
por	freqlist_portuguese.csv	portuguese	Indo-European	Indo-European	Europe	Europe	182670000	17500000	0.095801172	0.0874256882	0.0092500936	0.0092500936	-0.7787185168	TTR	EPC	Romance	IE
por	zipf_stats_por-x-bible-porbt-v1.txt	porbt	Indo-European	Indo-European	Europe	Europe	182670000	17500000	0.095801172	0.0874256882	1.0986102562	-0.0986102562	0.6775521858	a	PBC	Romance	Indo-European
por	zipf_stats_por-x-bible-porbt-v1.txt	porbt	Indo-European	Indo-European	Europe	Europe	182670000	17500000	0.095801172	0.0874256882	8.6408146269	8.6408146269	0.5561309125	H	PBC	Romance	Indo-European
por	zipf_stats_por-x-bible-porbt-v1.txt	porbt	Indo-European	Indo-European	Europe	Europe	182670000	17500000	0.095801172	0.0874256882	0.1137667304	0.1137667304	0.1310288278	TTR	PBC	Romance	Indo-European
por	udhr_por_PT.csv	Portuguese	Indo-European	Indo-European	Europe	Europe	182670000	17500000	0.095801172	0.0874	0.9303498883	0.0696501117	-0.0936181565	a	UDHR	Romance	Indo-European
por	udhr_por_PT.csv	Portuguese	Indo-European	Indo-European	Europe	Europe	182670000	17500000	0.095801172	0.0874	7.8681136673	7.8681136673	-0.0034213972	H	UDHR	Romance	Indo-European
por	udhr_por_PT.csv	Portuguese	Indo-European	Indo-European	Europe	Europe	182670000	17500000	0.095801172	0.0874	0.3418478261	0.3418478261	-0.2173603713	TTR	UDHR	Romance	Indo-European
gax	udhr_gax.csv	Oromo,All	Cushitic	Other	S Africa	S Africa	20600000	2000000	0.097087379	0.0885	0.8397052379	0.1602947621	0.3377392755	a	UDHR	Eastern Cushitic	Afro-Asiatic
gax	udhr_gax.csv	Oromo,All	Cushitic	Other	S Africa	S Africa	20600000	2000000	0.097087379	0.0885	8.1405468489	8.1405468489	0.4136093987	H	UDHR	Eastern Cushitic	Afro-Asiatic
gax	udhr_gax.csv	Oromo,All	Cushitic	Other	S Africa	S Africa	20600000	2000000	0.097087379	0.0885	0.4091539528	0.4091539528	0.2998068144	TTR	UDHR	Eastern Cushitic	Afro-Asiatic
lua	udhr_lua.csv	Luba-Kasai	Benue-Congo	Benue-Congo	S Africa	S Africa	7050000	700000	0.09929078	0.0903	0.9469512555	0.0530487445	-0.172620316	a	UDHR	Bantoid	Niger-Congo
lua	udhr_lua.csv	Luba-Kasai	Benue-Congo	Benue-Congo	S Africa	S Africa	7050000	700000	0.09929078	0.0903	7.6230923392	7.6230923392	-0.3784911259	H	UDHR	Bantoid	Niger-Congo
lua	udhr_lua.csv	Luba-Kasai	Benue-Congo	Benue-Congo	S Africa	S Africa	7050000	700000	0.09929078	0.0903	0.3075257174	0.3075257174	-0.4810847784	TTR	UDHR	Bantoid	Niger-Congo
yor	zipf_stats_yor-x-bible-yorub-v1.txt	yorub	Niger-Congo	Other	African Savannah	African Savannah	19380800	2000000	0.103194915	0.0935418693	1.5782104108	-0.5782104108	-1.0913333299	a	PBC	Defoid	Niger-Congo
yor	zipf_stats_yor-x-bible-yorub-v1.txt	yorub	Niger-Congo	Other	African Savannah	African Savannah	19380800	2000000	0.103194915	0.0935418693	6.4423461855	6.4423461855	-1.3111462275	H	PBC	Defoid	Niger-Congo
yor	zipf_stats_yor-x-bible-yorub-v1.txt	yorub	Niger-Congo	Other	African Savannah	African Savannah	19380800	2000000	0.103194915	0.0935418693	0.035753411	0.035753411	-0.9921477101	TTR	PBC	Defoid	Niger-Congo
yor	udhr_yor.csv	Yoruba	Niger-Congo	Other	African Savannah	African Savannah	19380800	2000000	0.103194915	0.0935	1.3875553063	-0.3875553063	-2.2693555458	a	UDHR	Defoid	Niger-Congo
yor	udhr_yor.csv	Yoruba	Niger-Congo	Other	African Savannah	African Savannah	19380800	2000000	0.103194915	0.0935	7.6051604848	7.6051604848	-0.4059405557	H	UDHR	Defoid	Niger-Congo
yor	udhr_yor.csv	Yoruba	Niger-Congo	Other	African Savannah	African Savannah	19380800	2000000	0.103194915	0.0935	0.2136159804	0.2136159804	-1.2026689309	TTR	UDHR	Defoid	Niger-Congo
aka	udhr_aka_asante.csv	Akan (Twi Asante, Twi Fante)	Kwa	Other	African Savannah	African Savannah	8300000	1000000	0.120481928	0.108	1.0660616193	-0.0660616193	-0.7394396531	a	UDHR	Kwa	Niger-Congo
aka	udhr_aka_asante.csv	Akan (Twi Asante, Twi Fante)	Kwa	Other	African Savannah	African Savannah	8300000	1000000	0.120481928	0.108	7.4485108607	7.4485108607	-0.6457340972	H	UDHR	Kwa	Niger-Congo
aka	udhr_aka_asante.csv	Akan (Twi Asante, Twi Fante)	Kwa	Other	African Savannah	African Savannah	8300000	1000000	0.120481928	0.108	0.273689783	0.273689783	-0.7410735169	TTR	UDHR	Kwa	Niger-Congo
tam	udhr_tam.csv	Tamil	Dravidian	Other	Indic	Indic	66837600	8500000	0.127173926	0.113	0.4921596341	0.5078403659	1.9916303601	a	UDHR	Southern Dravidian	Dravidian
tam	udhr_tam.csv	Tamil	Dravidian	Other	Indic	Indic	66837600	8500000	0.127173926	0.113	9.3934724943	9.3934724943	2.3315423617	H	UDHR	Southern Dravidian	Dravidian
tam	udhr_tam.csv	Tamil	Dravidian	Other	Indic	Indic	66837600	8500000	0.127173926	0.113	0.69609375	0.69609375	2.5045964027	TTR	UDHR	Southern Dravidian	Dravidian
cko	zipf_stats_cko-x-bible-anufo-v1.txt	anufo	Kwa	Other	African Savannah	African Savannah	137600	18000	0.130813953	0.1156812339	1.6016155604	-0.6016155604	-1.1776573849	a	PBC	Kwa	Niger-Congo
cko	zipf_stats_cko-x-bible-anufo-v1.txt	anufo	Kwa	Other	African Savannah	African Savannah	137600	18000	0.130813953	0.1156812339	6.4573065248	6.4573065248	-1.2984396091	H	PBC	Kwa	Niger-Congo
cko	zipf_stats_cko-x-bible-anufo-v1.txt	anufo	Kwa	Other	African Savannah	African Savannah	137600	18000	0.130813953	0.1156812339	0.0265691304	0.0265691304	-1.1243760086	TTR	PBC	Kwa	Niger-Congo
knc	udhr_knc.csv	Kanuri	Saharan	Other	African Savannah	African Savannah	3820250	500000	0.130881487	0.116	0.7212323265	0.2787676735	0.9015251206	a	UDHR	Western Saharan	Nilo-Saharan
knc	udhr_knc.csv	Kanuri	Saharan	Other	African Savannah	African Savannah	3820250	500000	0.130881487	0.116	8.6433074524	8.6433074524	1.1832170267	H	UDHR	Western Saharan	Nilo-Saharan
knc	udhr_knc.csv	Kanuri	Saharan	Other	African Savannah	African Savannah	3820250	500000	0.130881487	0.116	0.5352112676	0.5352112676	1.2684067016	TTR	UDHR	Western Saharan	Nilo-Saharan
ltz	udhr_ltz.csv	Luxembourgish	Indo-European	Indo-European	Europe	Europe	355415	50000	0.140680613	0.123	0.9134226911	0.0865773089	-0.0130654457	a	UDHR	Germanic	Indo-European
ltz	udhr_ltz.csv	Luxembourgish	Indo-European	Indo-European	Europe	Europe	355415	50000	0.140680613	0.123	8.1366869084	8.1366869084	0.4077007423	H	UDHR	Germanic	Indo-European
ltz	udhr_ltz.csv	Luxembourgish	Indo-European	Indo-European	Europe	Europe	355415	50000	0.140680613	0.123	0.3626834382	0.3626834382	-0.0572635807	TTR	UDHR	Germanic	Indo-European
bug	udhr_bug.csv	Buginese	Austronesian	Austronesian	Oceania	Oceania	3500000	500000	0.142857143	0.125	0.9391461856	0.0608538144	-0.13547775	a	UDHR	Sulawesi	Austronesian
bug	udhr_bug.csv	Buginese	Austronesian	Austronesian	Oceania	Oceania	3500000	500000	0.142857143	0.125	7.8354118314	7.8354118314	-0.0534801771	H	UDHR	Sulawesi	Austronesian
bug	udhr_bug.csv	Buginese	Austronesian	Austronesian	Oceania	Oceania	3500000	500000	0.142857143	0.125	0.3613916947	0.3613916947	-0.0671890865	TTR	UDHR	Sulawesi	Austronesian
sna	udhr_sna.csv	Shona	Benue-Congo	Benue-Congo	S Africa	S Africa	12379600	1800000	0.145400498	0.127	0.7044097105	0.2955902895	0.9815801531	a	UDHR	Bantoid	Niger-Congo
sna	udhr_sna.csv	Shona	Benue-Congo	Benue-Congo	S Africa	S Africa	12379600	1800000	0.145400498	0.127	8.7391501289	8.7391501289	1.3299295065	H	UDHR	Bantoid	Niger-Congo
sna	udhr_sna.csv	Shona	Benue-Congo	Benue-Congo	S Africa	S Africa	12379600	1800000	0.145400498	0.127	0.5363825364	0.5363825364	1.2774065032	TTR	UDHR	Bantoid	Niger-Congo
ewe	udhr_ewe.csv	Ewe	Kwa	Other	African Savannah	African Savannah	3112000	500000	0.16066838	0.138	1.0681965699	-0.0681965699	-0.7495994012	a	UDHR	Kwa	Niger-Congo
ewe	udhr_ewe.csv	Ewe	Kwa	Other	African Savannah	African Savannah	3112000	500000	0.16066838	0.138	7.8977430969	7.8977430969	0.0419342549	H	UDHR	Kwa	Niger-Congo
ewe	udhr_ewe.csv	Ewe	Kwa	Other	African Savannah	African Savannah	3112000	500000	0.16066838	0.138	0.287124271	0.287124271	-0.6378455242	TTR	UDHR	Kwa	Niger-Congo
ron	freqlist_romanian.csv	romanian	Indo-European	Indo-European	Europe	Europe	24808318	4000000	0.161236247	0.1388487867	1.1566847818	-0.1566847818	-0.1484169985	a	EPC	Romance	IE
ron	freqlist_romanian.csv	romanian	Indo-European	Indo-European	Europe	Europe	24808318	4000000	0.161236247	0.1388487867	10.584594003	10.584594003	-0.3209857402	H	EPC	Romance	IE
ron	freqlist_romanian.csv	romanian	Indo-European	Indo-European	Europe	Europe	24808318	4000000	0.161236247	0.1388487867	0.0103783671	0.0103783671	-0.6806201767	TTR	EPC	Romance	IE
ron	zipf_stats_ron-x-bible-corni-v1.txt	corni	Indo-European	Indo-European	Europe	Europe	24808318	4000000	0.161236247	0.1388487867	1.3328254634	-0.3328254634	-0.1862921721	a	PBC	Romance	Indo-European
ron	zipf_stats_ron-x-bible-corni-v1.txt	corni	Indo-European	Indo-European	Europe	Europe	24808318	4000000	0.161236247	0.1388487867	8.1849973208	8.1849973208	0.1689808313	H	PBC	Romance	Indo-European
ron	zipf_stats_ron-x-bible-corni-v1.txt	corni	Indo-European	Indo-European	Europe	Europe	24808318	4000000	0.161236247	0.1388487867	0.0891066674	0.0891066674	-0.2240080351	TTR	PBC	Romance	Indo-European
ron	udhr_ron_2006.csv	Romanian	Indo-European	Indo-European	Europe	Europe	24808318	4000000	0.161236247	0.139	0.8557262148	0.1442737852	0.2614990625	a	UDHR	Romance	Indo-European
ron	udhr_ron_2006.csv	Romanian	Indo-European	Indo-European	Europe	Europe	24808318	4000000	0.161236247	0.139	8.171227857	8.171227857	0.4605747689	H	UDHR	Romance	Indo-European
ron	udhr_ron_2006.csv	Romanian	Indo-European	Indo-European	Europe	Europe	24808318	4000000	0.161236247	0.139	0.3896816685	0.3896816685	0.1501855695	TTR	UDHR	Romance	Indo-European
tur	zipf_stats_tur-x-bible-turknull-v1.txt	turknull	Turkic	Turkic	Greater Mesopotamia	Greater Mesopotamia	62375060	10593467	0.169834974	0.1451785782	1.0430865281	-0.0430865281	0.8823376044	a	PBC	Turkic	Altaic
tur	zipf_stats_tur-x-bible-turknull-v1.txt	turknull	Turkic	Turkic	Greater Mesopotamia	Greater Mesopotamia	62375060	10593467	0.169834974	0.1451785782	9.0697902666	9.0697902666	0.9204829271	H	PBC	Turkic	Altaic
tur	zipf_stats_tur-x-bible-turknull-v1.txt	turknull	Turkic	Turkic	Greater Mesopotamia	Greater Mesopotamia	62375060	10593467	0.169834974	0.1451785782	0.2079373368	0.2079373368	1.4868257159	TTR	PBC	Turkic	Altaic
tur	udhr_tur.csv	Turkish	Turkic	Turkic	Greater Mesopotamia	Greater Mesopotamia	62375060	10593467	0.169834974	0.145	0.6389721943	0.3610278057	1.2929825229	a	UDHR	Turkic	Altaic
tur	udhr_tur.csv	Turkish	Turkic	Turkic	Greater Mesopotamia	Greater Mesopotamia	62375060	10593467	0.169834974	0.145	8.6471011277	8.6471011277	1.1890242467	H	UDHR	Turkic	Altaic
tur	udhr_tur.csv	Turkish	Turkic	Turkic	Greater Mesopotamia	Greater Mesopotamia	62375060	10593467	0.169834974	0.145	0.5363169479	0.5363169479	1.276902534	TTR	UDHR	Turkic	Altaic
tem	zipf_stats_tem-x-bible-themn-v1.txt	themn	Atlantic	Atlantic	African Savannah	African Savannah	1230000	220000	0.178861789	0.1517241379	1.5497613508	-0.5497613508	-0.9864060698	a	PBC	Southern Atlantic	Niger-Congo
tem	zipf_stats_tem-x-bible-themn-v1.txt	themn	Atlantic	Atlantic	African Savannah	African Savannah	1230000	220000	0.178861789	0.1517241379	5.9336217422	5.9336217422	-1.7432331775	H	PBC	Southern Atlantic	Niger-Congo
tem	zipf_stats_tem-x-bible-themn-v1.txt	themn	Atlantic	Atlantic	African Savannah	African Savannah	1230000	220000	0.178861789	0.1517241379	0.0515961038	0.0515961038	-0.7640566484	TTR	PBC	Southern Atlantic	Niger-Congo
tem	udhr_tem.csv	Temne	Atlantic	Atlantic	African Savannah	African Savannah	1230000	220000	0.178861789	0.152	1.0721677395	-0.0721677395	-0.768497301	a	UDHR	Southern Atlantic	Niger-Congo
tem	udhr_tem.csv	Temne	Atlantic	Atlantic	African Savannah	African Savannah	1230000	220000	0.178861789	0.152	7.6980005205	7.6980005205	-0.2638244091	H	UDHR	Southern Atlantic	Niger-Congo
tem	udhr_tem.csv	Temne	Atlantic	Atlantic	African Savannah	African Savannah	1230000	220000	0.178861789	0.152	0.2942307692	0.2942307692	-0.5832405744	TTR	UDHR	Southern Atlantic	Niger-Congo
ktu	udhr_ktu.csv	Kituba Kibulamatadi	Kituba	Other	S Africa	S Africa	4200000	800000	0.19047619	0.16	1.0161817507	-0.0161817507	-0.5020726167	a	UDHR	Creoles and Pidgins	other
ktu	udhr_ktu.csv	Kituba Kibulamatadi	Kituba	Other	S Africa	S Africa	4200000	800000	0.19047619	0.16	6.6857016119	6.6857016119	-1.8134147238	H	UDHR	Creoles and Pidgins	other
ktu	udhr_ktu.csv	Kituba Kibulamatadi	Kituba	Other	S Africa	S Africa	4200000	800000	0.19047619	0.16	0.2163771712	0.2163771712	-1.1814524779	TTR	UDHR	Creoles and Pidgins	other
wmw	zipf_stats_wmw-x-bible-mwani-v1.txt	mwani	Benue-Congo	Benue-Congo	S Africa	S Africa	100000	20000	0.2	0.1666666667	0.9993025991	0.0006974009	1.0438237029	a	PBC	Bantoid	Niger-Congo
wmw	zipf_stats_wmw-x-bible-mwani-v1.txt	mwani	Benue-Congo	Benue-Congo	S Africa	S Africa	100000	20000	0.2	0.1666666667	9.8757290071	9.8757290071	1.6050099178	H	PBC	Bantoid	Niger-Congo
wmw	zipf_stats_wmw-x-bible-mwani-v1.txt	mwani	Benue-Congo	Benue-Congo	S Africa	S Africa	100000	20000	0.2	0.1666666667	0.2131732963	0.2131732963	1.5622090852	TTR	PBC	Bantoid	Niger-Congo
lit	freqlist_lithuanian.csv	lithuanian	Indo-European	Indo-European	Inner Asia	Inner Asia	3327090	720000	0.216405327	0.1779056063	1.1594034558	-0.1594034558	-0.1932521292	a	EPC	Baltic	IE
lit	freqlist_lithuanian.csv	lithuanian	Indo-European	Indo-European	Inner Asia	Inner Asia	3327090	720000	0.216405327	0.1779056063	12.0570018321	12.0570018321	1.1795738991	H	EPC	Baltic	IE
lit	freqlist_lithuanian.csv	lithuanian	Indo-European	Indo-European	Inner Asia	Inner Asia	3327090	720000	0.216405327	0.1779056063	0.027495839	0.027495839	0.8076675303	TTR	EPC	Baltic	IE
lit	zipf_stats_lit-x-bible-lithuanian-v1.txt	lithuanian	Indo-European	Indo-European	Inner Asia	Inner Asia	3327090	720000	0.216405327	0.1779056063	0.985251189	0.014748811	1.0956488234	a	PBC	Baltic	Indo-European
lit	zipf_stats_lit-x-bible-lithuanian-v1.txt	lithuanian	Indo-European	Indo-European	Inner Asia	Inner Asia	3327090	720000	0.216405327	0.1779056063	8.711970605	8.711970605	0.6165675004	H	PBC	Baltic	Indo-European
lit	zipf_stats_lit-x-bible-lithuanian-v1.txt	lithuanian	Indo-European	Indo-European	Inner Asia	Inner Asia	3327090	720000	0.216405327	0.1779056063	0.1884677902	0.1884677902	1.206517967	TTR	PBC	Baltic	Indo-European
lit	udhr_lit.csv	Lithuanian	Indo-European	Indo-European	Inner Asia	Inner Asia	3327090	720000	0.216405327	0.178	0.7107901594	0.2892098406	0.9512170369	a	UDHR	Baltic	Indo-European
lit	udhr_lit.csv	Lithuanian	Indo-European	Indo-European	Inner Asia	Inner Asia	3327090	720000	0.216405327	0.178	8.5032397795	8.5032397795	0.9688065324	H	UDHR	Baltic	Indo-European
lit	udhr_lit.csv	Lithuanian	Indo-European	Indo-European	Inner Asia	Inner Asia	3327090	720000	0.216405327	0.178	0.5166553365	0.5166553365	1.1258265364	TTR	UDHR	Baltic	Indo-European
kan	udhr_kan.csv	Kannada	Dravidian	Other	Indic	Indic	36863800	9000000	0.24414195	0.196	0.5558087539	0.4441912461	1.6887385651	a	UDHR	Southern Dravidian	Dravidian
kan	udhr_kan.csv	Kannada	Dravidian	Other	Indic	Indic	36863800	9000000	0.24414195	0.196	9.1385247273	9.1385247273	1.9412776018	H	UDHR	Southern Dravidian	Dravidian
kan	udhr_kan.csv	Kannada	Dravidian	Other	Indic	Indic	36863800	9000000	0.24414195	0.196	0.6768092105	0.6768092105	2.3564177523	TTR	UDHR	Southern Dravidian	Dravidian
vie	zipf_stats_vie-x-bible-tieng-v1.txt	tieng	Austroasiatic	Other	Southeast Asia	Southeast Asia	64317000	16000000	0.248767822	0.1992106279	2.2113764512	-1.2113764512	-3.4266083025	a	PBC	Viet-Muong	Austro-Asiatic
vie	zipf_stats_vie-x-bible-tieng-v1.txt	tieng	Austroasiatic	Other	Southeast Asia	Southeast Asia	64317000	16000000	0.248767822	0.1992106279	4.9972225702	4.9972225702	-2.5385672087	H	PBC	Viet-Muong	Austro-Asiatic
vie	zipf_stats_vie-x-bible-tieng-v1.txt	tieng	Austroasiatic	Other	Southeast Asia	Southeast Asia	64317000	16000000	0.248767822	0.1992106279	0.0324928516	0.0324928516	-1.0390907686	TTR	PBC	Viet-Muong	Austro-Asiatic
vie	udhr_vie.csv	Vietnamese	Austroasiatic	Other	Southeast Asia	Southeast Asia	64317000	16000000	0.248767822	0.199	1.1359041441	-0.1359041441	-1.0718044646	a	UDHR	Viet-Muong	Austro-Asiatic
vie	udhr_vie.csv	Vietnamese	Austroasiatic	Other	Southeast Asia	Southeast Asia	64317000	16000000	0.248767822	0.199	8.0404295736	8.0404295736	0.2603535186	H	UDHR	Viet-Muong	Austro-Asiatic
vie	udhr_vie.csv	Vietnamese	Austroasiatic	Other	Southeast Asia	Southeast Asia	64317000	16000000	0.248767822	0.199	0.2223110756	0.2223110756	-1.1358575107	TTR	UDHR	Viet-Muong	Austro-Asiatic
mak	zipf_stats_mak-x-bible-makas-v1.txt	makas	Austronesian	Austronesian	Oceania	Oceania	1600000	400000	0.25	0.2	1.0603080297	-0.0603080297	0.8188203923	a	PBC	Sulawesi	Austronesian
mak	zipf_stats_mak-x-bible-makas-v1.txt	makas	Austronesian	Austronesian	Oceania	Oceania	1600000	400000	0.25	0.2	8.4983640269	8.4983640269	0.435139979	H	PBC	Sulawesi	Austronesian
mak	zipf_stats_mak-x-bible-makas-v1.txt	makas	Austronesian	Austronesian	Oceania	Oceania	1600000	400000	0.25	0.2	0.1323380689	0.1323380689	0.3984048585	TTR	PBC	Sulawesi	Austronesian
bul	freqlist_bulgarian.csv	bulgarian	Indo-European	Indo-European	Europe	Europe	7897189	2067262	0.261771815	0.2074637128	1.1257770498	-0.1257770498	0.3612992103	a	EPC	Slavic	IE
bul	freqlist_bulgarian.csv	bulgarian	Indo-European	Indo-European	Europe	Europe	7897189	2067262	0.261771815	0.2074637128	10.4745427401	10.4745427401	-0.4331411363	H	EPC	Slavic	IE
bul	freqlist_bulgarian.csv	bulgarian	Indo-European	Indo-European	Europe	Europe	7897189	2067262	0.261771815	0.2074637128	0.0125036913	0.0125036913	-0.4958327327	TTR	EPC	Slavic	IE
bul	udhr_bul.csv	Bulgarian	Indo-European	Indo-European	Europe	Europe	7897189	2067262	0.261771815	0.207	0.8551667523	0.1448332477	0.2641614183	a	UDHR	Slavic	Indo-European
bul	udhr_bul.csv	Bulgarian	Indo-European	Indo-European	Europe	Europe	7897189	2067262	0.261771815	0.207	7.8795092503	7.8795092503	0.0140225463	H	UDHR	Slavic	Indo-European
bul	udhr_bul.csv	Bulgarian	Indo-European	Indo-European	Europe	Europe	7897189	2067262	0.261771815	0.207	0.3776896942	0.3776896942	0.0580415715	TTR	UDHR	Slavic	Indo-European
rmn	udhr_rmn.csv	Romani, Balkan Gypsi	Indo-European	Indo-European	Europe	Europe	709570	200000	0.281860845	0.22	0.8724071908	0.1275928092	0.1821180627	a	UDHR	Indic	Indo-European
rmn	udhr_rmn.csv	Romani, Balkan Gypsi	Indo-European	Indo-European	Europe	Europe	709570	200000	0.281860845	0.22	7.9621360018	7.9621360018	0.1405045694	H	UDHR	Indic	Indo-European
rmn	udhr_rmn.csv	Romani, Balkan Gypsi	Indo-European	Indo-European	Europe	Europe	709570	200000	0.281860845	0.22	0.3842592593	0.3842592593	0.1085208319	TTR	UDHR	Indic	Indo-European
zlm	zipf_stats_zlm-x-bible-dahl-v1.txt	dahl	Austronesian	Austronesian	Southeast Asia	Southeast Asia	10296000	3000000	0.291375291	0.225631769	1.2359374827	-0.2359374827	0.1710549724	a	PBC	Malayic	Austronesian
zlm	zipf_stats_zlm-x-bible-dahl-v1.txt	dahl	Austronesian	Austronesian	Southeast Asia	Southeast Asia	10296000	3000000	0.291375291	0.225631769	8.5544729524	8.5544729524	0.4827962983	H	PBC	Malayic	Austronesian
zlm	zipf_stats_zlm-x-bible-dahl-v1.txt	dahl	Austronesian	Austronesian	Southeast Asia	Southeast Asia	10296000	3000000	0.291375291	0.225631769	0.087684691	0.087684691	-0.2444805716	TTR	PBC	Malayic	Austronesian
spa	freqlist_spanish.csv	spanish	Indo-European	Indo-European	Europe	Europe	343259405	105000000	0.305891109	0.2342393686	1.1906392373	-0.1906392373	-0.7083783807	a	EPC	Romance	IE
spa	freqlist_spanish.csv	spanish	Indo-European	Indo-European	Europe	Europe	343259405	105000000	0.305891109	0.2342393686	9.624604014	9.624604014	-1.2993303287	H	EPC	Romance	IE
spa	freqlist_spanish.csv	spanish	Indo-European	Indo-European	Europe	Europe	343259405	105000000	0.305891109	0.2342393686	0.0080660065	0.0080660065	-0.8816696	TTR	EPC	Romance	IE
spa	zipf_stats_spa-x-bible-esbam-v1.txt	esbam	Indo-European	Indo-European	Europe	Europe	343259405	105000000	0.305891109	0.2342393686	1.192868908	-0.192868908	0.329902665	a	PBC	Romance	Indo-European
spa	zipf_stats_spa-x-bible-esbam-v1.txt	esbam	Indo-European	Indo-European	Europe	Europe	343259405	105000000	0.305891109	0.2342393686	8.2725478415	8.2725478415	0.2433421834	H	PBC	Romance	Indo-European
spa	zipf_stats_spa-x-bible-esbam-v1.txt	esbam	Indo-European	Indo-European	Europe	Europe	343259405	105000000	0.305891109	0.2342393686	0.1165300908	0.1165300908	0.1708135927	TTR	PBC	Romance	Indo-European
spa	udhr_spa.csv	Spanish	Indo-European	Indo-European	Europe	Europe	343259405	105000000	0.305891109	0.234	0.9783274528	0.0216725472	-0.3219325571	a	UDHR	Romance	Indo-European
spa	udhr_spa.csv	Spanish	Indo-European	Indo-European	Europe	Europe	343259405	105000000	0.305891109	0.234	7.5510021691	7.5510021691	-0.4888441337	H	UDHR	Romance	Indo-European
spa	udhr_spa.csv	Spanish	Indo-European	Indo-European	Europe	Europe	343259405	105000000	0.305891109	0.234	0.3115264798	0.3115264798	-0.4503436984	TTR	UDHR	Romance	Indo-European
ilo	zipf_stats_ilo-x-bible-ilokano-v1.txt	ilokano	Austronesian	Austronesian	Oceania	Oceania	7348300	2300000	0.312997564	0.238383964	1.0929794084	-0.0929794084	0.6983201631	a	PBC	Northern Philippines	Austronesian
ilo	zipf_stats_ilo-x-bible-ilokano-v1.txt	ilokano	Austronesian	Austronesian	Oceania	Oceania	7348300	2300000	0.312997564	0.238383964	8.4125998667	8.4125998667	0.3622958787	H	PBC	Northern Philippines	Austronesian
ilo	zipf_stats_ilo-x-bible-ilokano-v1.txt	ilokano	Austronesian	Austronesian	Oceania	Oceania	7348300	2300000	0.312997564	0.238383964	0.1469432479	0.1469432479	0.6086791362	TTR	PBC	Northern Philippines	Austronesian
ilo	udhr_ilo.csv	Ilokano	Austronesian	Austronesian	Oceania	Oceania	7348300	2300000	0.312997564	0.238	1.0654925062	-0.0654925062	-0.7367313723	a	UDHR	Northern Philippines	Austronesian
ilo	udhr_ilo.csv	Ilokano	Austronesian	Austronesian	Oceania	Oceania	7348300	2300000	0.312997564	0.238	6.9024670377	6.9024670377	-1.4815981017	H	UDHR	Northern Philippines	Austronesian
ilo	udhr_ilo.csv	Ilokano	Austronesian	Austronesian	Oceania	Oceania	7348300	2300000	0.312997564	0.238	0.275770457	0.275770457	-0.7250860226	TTR	UDHR	Northern Philippines	Austronesian
lav	freqlist_latvian.csv	latvian	Indo-European	Indo-European	Inner Asia	Inner Asia	1504880	500000	0.332252406	0.2493914848	1.101906642	-0.101906642	0.7549590805	a	EPC	Baltic	IE
lav	freqlist_latvian.csv	latvian	Indo-European	Indo-European	Inner Asia	Inner Asia	1504880	500000	0.332252406	0.2493914848	11.6447945509	11.6447945509	0.7594853904	H	EPC	Baltic	IE
lav	freqlist_latvian.csv	latvian	Indo-European	Indo-European	Inner Asia	Inner Asia	1504880	500000	0.332252406	0.2493914848	0.0195679194	0.0195679194	0.1183703402	TTR	EPC	Baltic	IE
lav	udhr_lav.csv	Latvian	Indo-European	Indo-European	Inner Asia	Inner Asia	1504880	500000	0.332252406	0.249	0.7069739115	0.2930260885	0.9693776993	a	UDHR	Baltic	Indo-European
lav	udhr_lav.csv	Latvian	Indo-European	Indo-European	Inner Asia	Inner Asia	1504880	500000	0.332252406	0.249	8.3415253767	8.3415253767	0.7212600121	H	UDHR	Baltic	Indo-European
lav	udhr_lav.csv	Latvian	Indo-European	Indo-European	Inner Asia	Inner Asia	1504880	500000	0.332252406	0.249	0.5075268817	0.5075268817	1.0556852653	TTR	UDHR	Baltic	Indo-European
gle	udhr_gle.csv	Irish Gaelic	Indo-European	Indo-European	Europe	Europe	1656790	581574	0.351024572	0.26	0.9543104484	0.0456895516	-0.207641054	a	UDHR	Celtic	Indo-European
gle	udhr_gle.csv	Irish Gaelic	Indo-European	Indo-European	Europe	Europe	1656790	581574	0.351024572	0.26	7.8869159053	7.8869159053	0.0253603842	H	UDHR	Celtic	Indo-European
gle	udhr_gle.csv	Irish Gaelic	Indo-European	Indo-European	Europe	Europe	1656790	581574	0.351024572	0.26	0.3460743802	0.3460743802	-0.1848843517	TTR	UDHR	Celtic	Indo-European
hrv	zipf_stats_hrv-x-bible-croat-v1.txt	croat	Indo-European	Indo-European	Europe	Europe	5546590	1953410	0.352182152	0.2604546667	1.0136113916	-0.0136113916	0.9910492917	a	PBC	Slavic	Indo-European
hrv	zipf_stats_hrv-x-bible-croat-v1.txt	croat	Indo-European	Indo-European	Europe	Europe	5546590	1953410	0.352182152	0.2604546667	9.1385596264	9.1385596264	0.9788924321	H	PBC	Slavic	Indo-European
hrv	zipf_stats_hrv-x-bible-croat-v1.txt	croat	Indo-European	Indo-European	Europe	Europe	5546590	1953410	0.352182152	0.2604546667	0.1757382906	0.1757382906	1.0232482972	TTR	PBC	Slavic	Indo-European
hrv	udhr_hrv.csv	Croatian	Indo-European	Indo-European	Europe	Europe	5546590	1953410	0.352182152	0.26	0.752142815	0.247857185	0.7544290825	a	UDHR	NA	NA
hrv	udhr_hrv.csv	Croatian	Indo-European	Indo-European	Europe	Europe	5546590	1953410	0.352182152	0.26	8.3124301532	8.3124301532	0.6767221032	H	UDHR	NA	NA
hrv	udhr_hrv.csv	Croatian	Indo-European	Indo-European	Europe	Europe	5546590	1953410	0.352182152	0.26	0.4727030626	0.4727030626	0.788105813	TTR	UDHR	NA	NA
cha	zipf_stats_cha-x-bible-chamorro-v1.txt	chamorro	Austronesian	Austronesian	Oceania	Oceania	76350	30000	0.392927308	0.2820874471	1.3836066558	-0.3836066558	-0.3735859309	a	PBC	Chamorro	Austronesian
cha	zipf_stats_cha-x-bible-chamorro-v1.txt	chamorro	Austronesian	Austronesian	Oceania	Oceania	76350	30000	0.392927308	0.2820874471	6.9971880483	6.9971880483	-0.8398892801	H	PBC	Chamorro	Austronesian
cha	zipf_stats_cha-x-bible-chamorro-v1.txt	chamorro	Austronesian	Austronesian	Oceania	Oceania	76350	30000	0.392927308	0.2820874471	0.0748292586	0.0748292586	-0.4295633263	TTR	PBC	Chamorro	Austronesian
cha	udhr_cha.csv	Chamorro	Austronesian	Austronesian	Oceania	Oceania	76350	30000	0.392927308	0.282	1.0118812663	-0.0118812663	-0.4816075821	a	UDHR	Chamorro	Austronesian
cha	udhr_cha.csv	Chamorro	Austronesian	Austronesian	Oceania	Oceania	76350	30000	0.392927308	0.282	7.2514154502	7.2514154502	-0.947440576	H	UDHR	Chamorro	Austronesian
cha	udhr_cha.csv	Chamorro	Austronesian	Austronesian	Oceania	Oceania	76350	30000	0.392927308	0.282	0.2929969104	0.2929969104	-0.5927213054	TTR	UDHR	Chamorro	Austronesian
fri	udhr_fri.csv	Frisian,Western	Indo-European	Indo-European	Europe	Europe	410500	174000	0.423873325	0.298	1.018551228	-0.018551228	-0.5133484244	a	UDHR	NA	NA
fri	udhr_fri.csv	Frisian,Western	Indo-European	Indo-European	Europe	Europe	410500	174000	0.423873325	0.298	7.6938137493	7.6938137493	-0.270233366	H	UDHR	NA	NA
fri	udhr_fri.csv	Frisian,Western	Indo-European	Indo-European	Europe	Europe	410500	174000	0.423873325	0.298	0.3065730055	0.3065730055	-0.4884052314	TTR	UDHR	NA	NA
ben	udhr_ben.csv	Bengali	Indo-European	Indo-European	Indic	Indic	175636450	87750000	0.499611556	0.333	0.7179885739	0.2820114261	0.916961407	a	UDHR	Indic	Indo-European
ben	udhr_ben.csv	Bengali	Indo-European	Indo-European	Indic	Indic	175636450	87750000	0.499611556	0.333	8.5102443687	8.5102443687	0.9795289025	H	UDHR	Indic	Indo-European
ben	udhr_ben.csv	Bengali	Indo-European	Indo-European	Indic	Indic	175636450	87750000	0.499611556	0.333	0.4777070064	0.4777070064	0.8265551439	TTR	UDHR	Indic	Indo-European
deu	freqlist_german.csv	german	Indo-European	Indo-European	Europe	Europe	97100000	50250000	0.517507724	0.341024771	1.2116258685	-0.2116258685	-1.0544803235	a	EPC	Germanic	IE
deu	freqlist_german.csv	german	Indo-European	Indo-European	Europe	Europe	97100000	50250000	0.517507724	0.341024771	10.4523199372	10.4523199372	-0.4557888298	H	EPC	Germanic	IE
deu	freqlist_german.csv	german	Indo-European	Indo-European	Europe	Europe	97100000	50250000	0.517507724	0.341024771	0.0176343988	0.0176343988	-0.0497406377	TTR	EPC	Germanic	IE
deu	zipf_stats_deu-x-bible-deuab-v1.txt	deuab	Indo-European	Indo-European	Europe	Europe	97100000	50250000	0.517507724	0.341024771	1.2118102691	-0.2118102691	0.2600421803	a	PBC	Germanic	Indo-European
deu	zipf_stats_deu-x-bible-deuab-v1.txt	deuab	Indo-European	Indo-European	Europe	Europe	97100000	50250000	0.517507724	0.341024771	8.389514171	8.389514171	0.3426879593	H	PBC	Germanic	Indo-European
deu	zipf_stats_deu-x-bible-deuab-v1.txt	deuab	Indo-European	Indo-European	Europe	Europe	97100000	50250000	0.517507724	0.341024771	0.0948794625	0.0948794625	-0.1408957144	TTR	PBC	Germanic	Indo-European
deu	udhr_deu_1996.csv	German	Indo-European	Indo-European	Europe	Europe	97100000	50250000	0.517507724	0.341	0.8587027658	0.1412972342	0.2473343281	a	UDHR	Germanic	Indo-European
deu	udhr_deu_1996.csv	German	Indo-European	Indo-European	Europe	Europe	97100000	50250000	0.517507724	0.341	8.0332346129	8.0332346129	0.2493397348	H	UDHR	Germanic	Indo-European
deu	udhr_deu_1996.csv	German	Indo-European	Indo-European	Europe	Europe	97100000	50250000	0.517507724	0.341	0.3906154784	0.3906154784	0.1573607831	TTR	UDHR	Germanic	Indo-European
cat	udhr_cat.csv	Catalan	Indo-European	Indo-European	Europe	Europe	9115080	5000000	0.548541538	0.354	0.9756847277	0.0243152723	-0.3093564248	a	UDHR	Romance	Indo-European
cat	udhr_cat.csv	Catalan	Indo-European	Indo-European	Europe	Europe	9115080	5000000	0.548541538	0.354	7.6622747372	7.6622747372	-0.3185121375	H	UDHR	Romance	Indo-European
cat	udhr_cat.csv	Catalan	Indo-European	Indo-European	Europe	Europe	9115080	5000000	0.548541538	0.354	0.3280567686	0.3280567686	-0.3233281746	TTR	UDHR	Romance	Indo-European
lug	udhr_lug.csv	Luganda	Benue-Congo	Benue-Congo	S Africa	S Africa	4376667	2500000	0.571210967	0.364	0.7077923854	0.2922076146	0.9654827667	a	UDHR	Bantoid	Niger-Congo
lug	udhr_lug.csv	Luganda	Benue-Congo	Benue-Congo	S Africa	S Africa	4376667	2500000	0.571210967	0.364	8.4169366315	8.4169366315	0.8366968155	H	UDHR	Bantoid	Niger-Congo
lug	udhr_lug.csv	Luganda	Benue-Congo	Benue-Congo	S Africa	S Africa	4376667	2500000	0.571210967	0.364	0.525462963	0.525462963	1.1935026252	TTR	UDHR	Bantoid	Niger-Congo
hau	udhr_hau_NE.csv	Hausa	Chadic	Other	African	Other	24594000	15000000	0.609904855	0.379	0.9337076999	0.0662923001	-0.109597224	a	UDHR	West Chadic	Afro-Asiatic
hau	udhr_hau_NE.csv	Hausa	Chadic	Other	African	Other	24594000	15000000	0.609904855	0.379	7.5606917721	7.5606917721	-0.4740116422	H	UDHR	West Chadic	Afro-Asiatic
hau	udhr_hau_NE.csv	Hausa	Chadic	Other	African	Other	24594000	15000000	0.609904855	0.379	0.2230941704	0.2230941704	-1.1298403626	TTR	UDHR	West Chadic	Afro-Asiatic
hil	zipf_stats_hil-x-bible-hilig-v1.txt	hilig	Austronesian	Austronesian	Oceania	Oceania	6335000	4100000	0.647198106	0.3929084811	1.2768907497	-0.2768907497	0.0200090644	a	PBC	Meso-Philippine	Austronesian
hil	zipf_stats_hil-x-bible-hilig-v1.txt	hilig	Austronesian	Austronesian	Oceania	Oceania	6335000	4100000	0.647198106	0.3929084811	7.695234962	7.695234962	-0.2470006036	H	PBC	Meso-Philippine	Austronesian
hil	zipf_stats_hil-x-bible-hilig-v1.txt	hilig	Austronesian	Austronesian	Oceania	Oceania	6335000	4100000	0.647198106	0.3929084811	0.0819161527	0.0819161527	-0.327531606	TTR	PBC	Meso-Philippine	Austronesian
hil	udhr_hil.csv	Hiligaynon	Austronesian	Austronesian	Oceania	Oceania	6335000	4100000	0.647198106	0.393	1.0890299452	-0.0890299452	-0.8487407319	a	UDHR	Meso-Philippine	Austronesian
hil	udhr_hil.csv	Hiligaynon	Austronesian	Austronesian	Oceania	Oceania	6335000	4100000	0.647198106	0.393	6.7704739854	6.7704739854	-1.6836482608	H	UDHR	Meso-Philippine	Austronesian
hil	udhr_hil.csv	Hiligaynon	Austronesian	Austronesian	Oceania	Oceania	6335000	4100000	0.647198106	0.393	0.2421953676	0.2421953676	-0.9830704787	TTR	UDHR	Meso-Philippine	Austronesian
urd	udhr_urd.csv	Urdu	Indo-European	Indo-European	Indic	Indic	60586800	43413200	0.716545518	0.417	0.9859752258	0.0140247742	-0.3583265826	a	UDHR	Indic	Indo-European
urd	udhr_urd.csv	Urdu	Indo-European	Indo-European	Indic	Indic	60586800	43413200	0.716545518	0.417	8.0029601657	8.0029601657	0.2029967132	H	UDHR	Indic	Indo-European
urd	udhr_urd.csv	Urdu	Indo-European	Indo-European	Indic	Indic	60586800	43413200	0.716545518	0.417	0.307486631	0.307486631	-0.4813851107	TTR	UDHR	Indic	Indo-European
rus	udhr_rus.csv	Russian	Indo-European	Indo-European	Inner Asia	Inner Asia	151776975	110000000	0.724747611	0.42	0.7319679559	0.2680320441	0.8504366834	a	UDHR	Slavic	Indo-European
rus	udhr_rus.csv	Russian	Indo-European	Indo-European	Inner Asia	Inner Asia	151776975	110000000	0.724747611	0.42	8.4054834725	8.4054834725	0.8191647366	H	UDHR	Slavic	Indo-European
rus	udhr_rus.csv	Russian	Indo-European	Indo-European	Inner Asia	Inner Asia	151776975	110000000	0.724747611	0.42	0.4728294816	0.4728294816	0.789077192	TTR	UDHR	Slavic	Indo-European
ceb	zipf_stats_ceb-x-bible-cebua-v1.txt	cebua	Austronesian	Austronesian	Oceania	Oceania	15403630	11500000	0.746577268	0.4274516115	1.148838738	-0.148838738	0.4922969621	a	PBC	Meso-Philippine	Austronesian
ceb	zipf_stats_ceb-x-bible-cebua-v1.txt	cebua	Austronesian	Austronesian	Oceania	Oceania	15403630	11500000	0.746577268	0.4274516115	8.0000585505	8.0000585505	0.0119024163	H	PBC	Meso-Philippine	Austronesian
ceb	zipf_stats_ceb-x-bible-cebua-v1.txt	cebua	Austronesian	Austronesian	Oceania	Oceania	15403630	11500000	0.746577268	0.4274516115	0.0997858133	0.0997858133	-0.070257801	TTR	PBC	Meso-Philippine	Austronesian
ceb	udhr_ceb.csv	Cebuano	Austronesian	Austronesian	Oceania	Oceania	15403630	11500000	0.746577268	0.427	0.9378752475	0.0621247525	-0.1294296424	a	UDHR	Meso-Philippine	Austronesian
ceb	udhr_ceb.csv	Cebuano	Austronesian	Austronesian	Oceania	Oceania	15403630	11500000	0.746577268	0.427	6.9150086124	6.9150086124	-1.4623999158	H	UDHR	Meso-Philippine	Austronesian
ceb	udhr_ceb.csv	Cebuano	Austronesian	Austronesian	Oceania	Oceania	15403630	11500000	0.746577268	0.427	0.2693726937	0.2693726937	-0.7742451913	TTR	UDHR	Meso-Philippine	Austronesian
ita	freqlist_italian.csv	italian	Indo-European	Indo-European	Europe	Europe	65848339	50000000	0.759320602	0.4315987647	1.2024908256	-0.2024908256	-0.9038293655	a	EPC	Romance	IE
ita	freqlist_italian.csv	italian	Indo-European	Indo-European	Europe	Europe	65848339	50000000	0.759320602	0.4315987647	10.4795988945	10.4795988945	-0.4279883104	H	EPC	Romance	IE
ita	freqlist_italian.csv	italian	Indo-European	Indo-European	Europe	Europe	65848339	50000000	0.759320602	0.4315987647	0.0104450644	0.0104450644	-0.6748211444	TTR	EPC	Romance	IE
ita	zipf_stats_ita-x-bible-intalianobible-v1.txt	v1.txt	Indo-European	Indo-European	Europe	Europe	65848339	50000000	0.759320602	0.4315987647	1.0934926412	-0.0934926412	0.6964272319	a	PBC	Romance	Indo-European
ita	zipf_stats_ita-x-bible-intalianobible-v1.txt	v1.txt	Indo-European	Indo-European	Europe	Europe	65848339	50000000	0.759320602	0.4315987647	9.0093520104	9.0093520104	0.8691494751	H	PBC	Romance	Indo-European
ita	zipf_stats_ita-x-bible-intalianobible-v1.txt	v1.txt	Indo-European	Indo-European	Europe	Europe	65848339	50000000	0.759320602	0.4315987647	0.1358518889	0.1358518889	0.4489941709	TTR	PBC	Romance	Indo-European
ita	udhr_ita.csv	Italian	Indo-European	Indo-European	Europe	Europe	65848339	50000000	0.759320602	0.432	0.9319199593	0.0680800407	-0.10108977	a	UDHR	Romance	Indo-European
ita	udhr_ita.csv	Italian	Indo-European	Indo-European	Europe	Europe	65848339	50000000	0.759320602	0.432	8.0846752845	8.0846752845	0.328083242	H	UDHR	Romance	Indo-European
ita	udhr_ita.csv	Italian	Indo-European	Indo-European	Europe	Europe	65848339	50000000	0.759320602	0.432	0.3514929282	0.3514929282	-0.1432492828	TTR	UDHR	Romance	Indo-European
skr	udhr_skr.csv	Saraiki	Indo-European	Indo-European	Greater Mesopotamia	Greater Mesopotamia	16770000	13000000	0.775193798	0.437	0.9678992273	0.0321007727	-0.2723069856	a	UDHR	NA	NA
skr	udhr_skr.csv	Saraiki	Indo-European	Indo-European	Greater Mesopotamia	Greater Mesopotamia	16770000	13000000	0.775193798	0.437	8.0623686577	8.0623686577	0.2939370699	H	UDHR	NA	NA
skr	udhr_skr.csv	Saraiki	Indo-European	Indo-European	Greater Mesopotamia	Greater Mesopotamia	16770000	13000000	0.775193798	0.437	0.3284248104	0.3284248104	-0.320500213	TTR	UDHR	NA	NA
hin	zipf_stats_hin-x-bible-hindinull-v1.txt	hindinull	Indo-European	Indo-European	Indic	Indic	190838310	154500000	0.809585874	0.447387375	1.2553854483	-0.2553854483	0.0993260033	a	PBC	Indic	Indo-European
hin	zipf_stats_hin-x-bible-hindinull-v1.txt	hindinull	Indo-European	Indo-European	Indic	Indic	190838310	154500000	0.809585874	0.447387375	8.5710804198	8.5710804198	0.4969019109	H	PBC	Indic	Indo-European
hin	zipf_stats_hin-x-bible-hindinull-v1.txt	hindinull	Indo-European	Indo-European	Indic	Indic	190838310	154500000	0.809585874	0.447387375	0.0861471721	0.0861471721	-0.2666166013	TTR	PBC	Indic	Indo-European
hin	udhr_hin.csv	Hindi	Indo-European	Indo-European	Indic	Indic	190838310	154500000	0.809585874	0.447	0.9969378464	0.0030621536	-0.4104952197	a	UDHR	Indic	Indo-European
hin	udhr_hin.csv	Hindi	Indo-European	Indo-European	Indic	Indic	190838310	154500000	0.809585874	0.447	7.9103812269	7.9103812269	0.0612802442	H	UDHR	Indic	Indo-European
hin	udhr_hin.csv	Hindi	Indo-European	Indo-European	Indic	Indic	190838310	154500000	0.809585874	0.447	0.3091764706	0.3091764706	-0.468400712	TTR	UDHR	Indic	Indo-European
fij	zipf_stats_fij-x-bible-fijih-v1.txt	fijih	Austronesian	Austronesian	Oceania	Oceania	392500	320000	0.815286624	0.449122807	1.4108939229	-0.4108939229	-0.4742282078	a	PBC	Oceanic	Austronesian
fij	zipf_stats_fij-x-bible-fijih-v1.txt	fijih	Austronesian	Austronesian	Oceania	Oceania	392500	320000	0.815286624	0.449122807	7.1136915318	7.1136915318	-0.7409366241	H	PBC	Oceanic	Austronesian
fij	zipf_stats_fij-x-bible-fijih-v1.txt	fijih	Austronesian	Austronesian	Oceania	Oceania	392500	320000	0.815286624	0.449122807	0.0417399375	0.0417399375	-0.9059582471	TTR	PBC	Oceanic	Austronesian
fij	udhr_fij.csv	Fijian	Austronesian	Austronesian	Oceania	Oceania	392500	320000	0.815286624	0.449	1.2044280665	-0.2044280665	-1.3978943449	a	UDHR	Oceanic	Austronesian
fij	udhr_fij.csv	Fijian	Austronesian	Austronesian	Oceania	Oceania	392500	320000	0.815286624	0.449	6.6611235113	6.6611235113	-1.8510379854	H	UDHR	Oceanic	Austronesian
fij	udhr_fij.csv	Fijian	Austronesian	Austronesian	Oceania	Oceania	392500	320000	0.815286624	0.449	0.1904534606	0.1904534606	-1.3806452277	TTR	UDHR	Oceanic	Austronesian
cym	udhr_cym.csv	Welsh	Indo-European	Indo-European	Europe	Europe	317000	271000	0.85488959	0.461	0.9015376643	0.0984623357	0.0434927143	a	UDHR	Celtic	Indo-European
cym	udhr_cym.csv	Welsh	Indo-European	Indo-European	Europe	Europe	317000	271000	0.85488959	0.461	7.9485904733	7.9485904733	0.1197695675	H	UDHR	Celtic	Indo-European
cym	udhr_cym.csv	Welsh	Indo-European	Indo-European	Europe	Europe	317000	271000	0.85488959	0.461	0.3719835197	0.3719835197	0.0141964366	TTR	UDHR	Celtic	Indo-European
ell	freqlist_greek.csv	greek	Indo-European	Indo-European	Europe	Europe	12542245	11000000	0.877035969	0.4672451586	1.1919129279	-0.1919129279	-0.7293835047	a	EPC	Greek	IE
ell	freqlist_greek.csv	greek	Indo-European	Indo-European	Europe	Europe	12542245	11000000	0.877035969	0.4672451586	10.5283731859	10.5283731859	-0.3782814754	H	EPC	Greek	IE
ell	freqlist_greek.csv	greek	Indo-European	Indo-European	Europe	Europe	12542245	11000000	0.877035969	0.4672451586	0.012243137	0.012243137	-0.518486765	TTR	EPC	Greek	IE
ell	udhr_ell_monotonic.csv	Greek	Indo-European	Indo-European	Europe	Europe	12542245	11000000	0.877035969	0.467	0.8791370051	0.1208629949	0.1500923955	a	UDHR	Greek	Indo-European
ell	udhr_ell_monotonic.csv	Greek	Indo-European	Indo-European	Europe	Europe	12542245	11000000	0.877035969	0.467	8.1612132068	8.1612132068	0.445244707	H	UDHR	Greek	Indo-European
ell	udhr_ell_monotonic.csv	Greek	Indo-European	Indo-European	Europe	Europe	12542245	11000000	0.877035969	0.467	0.3919413919	0.3919413919	0.1675488445	TTR	UDHR	Greek	Indo-European
heb	udhr_heb.csv	Hebrew	Semitic	Semitic	Greater Mesopotamia	Greater Mesopotamia	5316700	4683300	0.880865951	0.468	0.6227850711	0.3772149289	1.3700133887	a	UDHR	Semitic	Afro-Asiatic
heb	udhr_heb.csv	Hebrew	Semitic	Semitic	Greater Mesopotamia	Greater Mesopotamia	5316700	4683300	0.880865951	0.468	8.8635422882	8.8635422882	1.5203444953	H	UDHR	Semitic	Afro-Asiatic
heb	udhr_heb.csv	Hebrew	Semitic	Semitic	Greater Mesopotamia	Greater Mesopotamia	5316700	4683300	0.880865951	0.468	0.6153846154	0.6153846154	1.8844431114	TTR	UDHR	Semitic	Afro-Asiatic
fra	freqlist_french.csv	french	Indo-European	Indo-European	Europe	Europe	88612817	80700000	0.910703474	0.4766325517	1.2016538716	-0.2016538716	-0.8900267022	a	EPC	Romance	IE
fra	freqlist_french.csv	french	Indo-European	Indo-European	Europe	Europe	88612817	80700000	0.910703474	0.4766325517	9.9710659257	9.9710659257	-0.9462442129	H	EPC	Romance	IE
fra	freqlist_french.csv	french	Indo-European	Indo-European	Europe	Europe	88612817	80700000	0.910703474	0.4766325517	0.0079349502	0.0079349502	-0.8930643598	TTR	EPC	Romance	IE
fra	zipf_stats_fra-x-bible-freda-v1.txt	freda	Indo-European	Indo-European	Europe	Europe	88612817	80700000	0.910703474	0.4766325517	1.2163393484	-0.2163393484	0.2433378012	a	PBC	Romance	Indo-European
fra	zipf_stats_fra-x-bible-freda-v1.txt	freda	Indo-European	Indo-European	Europe	Europe	88612817	80700000	0.910703474	0.4766325517	7.9953276512	7.9953276512	0.0078842098	H	PBC	Romance	Indo-European
fra	zipf_stats_fra-x-bible-freda-v1.txt	freda	Indo-European	Indo-European	Europe	Europe	88612817	80700000	0.910703474	0.4766325517	0.085106383	0.085106383	-0.2816010925	TTR	PBC	Romance	Indo-European
fra	udhr_fra.csv	French	Indo-European	Indo-European	Europe	Europe	88612817	80700000	0.910703474	0.477	0.9213767904	0.0786232096	-0.0509172089	a	UDHR	Romance	Indo-European
fra	udhr_fra.csv	French	Indo-European	Indo-European	Europe	Europe	88612817	80700000	0.910703474	0.477	7.8279379285	7.8279379285	-0.0649209555	H	UDHR	Romance	Indo-European
fra	udhr_fra.csv	French	Indo-European	Indo-European	Europe	Europe	88612817	80700000	0.910703474	0.477	0.3326467559	0.3326467559	-0.288059605	TTR	UDHR	Romance	Indo-European
iba	zipf_stats_iba-x-bible-iban-v1.txt	iban	Austronesian	Austronesian	Southeast Asia	Southeast Asia	658000	600000	0.911854103	0.4769475358	1.3098141497	-0.3098141497	-0.1014206825	a	PBC	Malayic	Austronesian
iba	zipf_stats_iba-x-bible-iban-v1.txt	iban	Austronesian	Austronesian	Southeast Asia	Southeast Asia	658000	600000	0.911854103	0.4769475358	7.9088452762	7.9088452762	-0.0655699089	H	PBC	Malayic	Austronesian
iba	zipf_stats_iba-x-bible-iban-v1.txt	iban	Austronesian	Austronesian	Southeast Asia	Southeast Asia	658000	600000	0.911854103	0.4769475358	0.0546875	0.0546875	-0.7195490731	TTR	PBC	Malayic	Austronesian
nep	udhr_nep.csv	Nepali	Indo-European	Indo-European	Indic	Indic	14965850	15000000	1.002281862	0.501	0.7261103207	0.2738896793	0.8783118472	a	UDHR	Indic	Indo-European
nep	udhr_nep.csv	Nepali	Indo-European	Indo-European	Indic	Indic	14965850	15000000	1.002281862	0.501	8.3479059459	8.3479059459	0.7310271551	H	UDHR	Indic	Indo-European
nep	udhr_nep.csv	Nepali	Indo-European	Indo-European	Indic	Indic	14965850	15000000	1.002281862	0.501	0.4725433526	0.4725433526	0.7868786324	TTR	UDHR	Indic	Indo-European
azj	zipf_stats_azj-x-bible-azerb-v1.txt	azerb	Turkic	Turkic	Greater Mesopotamia	Greater Mesopotamia	7473270	8000000	1.070481864	0.5170206427	1.2014396575	-0.2014396575	0.2982915938	a	PBC	Turkic	Altaic
azj	zipf_stats_azj-x-bible-azerb-v1.txt	azerb	Turkic	Turkic	Greater Mesopotamia	Greater Mesopotamia	7473270	8000000	1.070481864	0.5170206427	7.89787773	7.89787773	-0.074885234	H	PBC	Turkic	Altaic
azj	zipf_stats_azj-x-bible-azerb-v1.txt	azerb	Turkic	Turkic	Greater Mesopotamia	Greater Mesopotamia	7473270	8000000	1.070481864	0.5170206427	0.1513063451	0.1513063451	0.6714956968	TTR	PBC	Turkic	Altaic
azj	udhr_azj_latn.csv	Azerbaijani, North	Turkic	Turkic	Greater Mesopotamia	Greater Mesopotamia	7473270	8000000	1.070481864	0.517	0.6927574963	0.3072425037	1.0370304105	a	UDHR	Turkic	Altaic
azj	udhr_azj_latn.csv	Azerbaijani, North	Turkic	Turkic	Greater Mesopotamia	Greater Mesopotamia	7473270	8000000	1.070481864	0.517	8.3403019528	8.3403019528	0.7193872393	H	UDHR	Turkic	Altaic
azj	udhr_azj_latn.csv	Azerbaijani, North	Turkic	Turkic	Greater Mesopotamia	Greater Mesopotamia	7473270	8000000	1.070481864	0.517	0.4651006711	0.4651006711	0.7296905155	TTR	UDHR	Turkic	Altaic
eng	freqlist_english.csv	english	Indo-European	Indo-European	Europe	Europe	339004069	365000000	1.076683242	0.5184629125	1.2117026353	-0.2117026353	-1.0557463265	a	EPC	Germanic	IE
eng	freqlist_english.csv	english	Indo-European	Indo-European	Europe	Europe	339004069	365000000	1.076683242	0.5184629125	9.5106272815	9.5106272815	-1.4154862477	H	EPC	Germanic	IE
eng	freqlist_english.csv	english	Indo-European	Indo-European	Europe	Europe	339004069	365000000	1.076683242	0.5184629125	0.006060591	0.006060591	-1.0560315183	TTR	EPC	Germanic	IE
eng	zipf_stats_eng-x-bible-engba-v1.txt	engba	Indo-European	Indo-European	Europe	Europe	339004069	365000000	1.076683242	0.5184629125	1.3934661862	-0.3934661862	-0.409950349	a	PBC	Germanic	Indo-European
eng	zipf_stats_eng-x-bible-engba-v1.txt	engba	Indo-European	Indo-European	Europe	Europe	339004069	365000000	1.076683242	0.5184629125	7.6806450225	7.6806450225	-0.2593926216	H	PBC	Germanic	Indo-European
eng	zipf_stats_eng-x-bible-engba-v1.txt	engba	Indo-European	Indo-European	Europe	Europe	339004069	365000000	1.076683242	0.5184629125	0.0375068277	0.0375068277	-0.9669033478	TTR	PBC	Germanic	Indo-European
eng	udhr_eng.csv	English	Indo-European	Indo-European	Europe	Europe	339004069	365000000	1.076683242	0.518	0.9703907471	0.0296092529	-0.284163566	a	UDHR	Germanic	Indo-European
eng	udhr_eng.csv	English	Indo-European	Indo-European	Europe	Europe	339004069	365000000	1.076683242	0.518	7.450198824	7.450198824	-0.6431502244	H	UDHR	Germanic	Indo-European
eng	udhr_eng.csv	English	Indo-European	Indo-European	Europe	Europe	339004069	365000000	1.076683242	0.518	0.3041237113	0.3041237113	-0.5072251316	TTR	UDHR	Germanic	Indo-European
srp	udhr_srp_latn.csv	Serbian	Indo-European	Indo-European	Europe	Europe	10010275	11000000	1.09887091	0.524	0.7553260329	0.2446739671	0.739280867	a	UDHR	NA	NA
srp	udhr_srp_latn.csv	Serbian	Indo-European	Indo-European	Europe	Europe	10010275	11000000	1.09887091	0.524	8.3043440307	8.3043440307	0.6643441613	H	UDHR	NA	NA
srp	udhr_srp_latn.csv	Serbian	Indo-European	Indo-European	Europe	Europe	10010275	11000000	1.09887091	0.524	0.4726072607	0.4726072607	0.7873696899	TTR	UDHR	NA	NA
nbl	udhr_nbl.csv	Ndebele	Benue-Congo	Benue-Congo	S Africa	S Africa	1120000	1400000	1.25	0.556	0.6196409233	0.3803590767	1.3849756784	a	UDHR	Bantoid	Niger-Congo
nbl	udhr_nbl.csv	Ndebele	Benue-Congo	Benue-Congo	S Africa	S Africa	1120000	1400000	1.25	0.556	8.5758156839	8.5758156839	1.0799030846	H	UDHR	Bantoid	Niger-Congo
nbl	udhr_nbl.csv	Ndebele	Benue-Congo	Benue-Congo	S Africa	S Africa	1120000	1400000	1.25	0.556	0.6022155086	0.6022155086	1.7832542563	TTR	UDHR	Bantoid	Niger-Congo
arb	udhr_arb.csv	Arabic	Semitic	Semitic	N Africa	Other	192300000	246000000	1.27925117	0.561	0.6670736962	0.3329263038	1.1592538181	a	UDHR	Semitic	Afro-Asiatic
arb	udhr_arb.csv	Arabic	Semitic	Semitic	N Africa	Other	192300000	246000000	1.27925117	0.561	8.7332778004	8.7332778004	1.3209403598	H	UDHR	Semitic	Afro-Asiatic
arb	udhr_arb.csv	Arabic	Semitic	Semitic	N Africa	Other	192300000	246000000	1.27925117	0.561	0.56718634	0.56718634	1.5140969384	TTR	UDHR	Semitic	Afro-Asiatic
pes	udhr_pes_1.csv	Persian	Indo-European	Indo-European	Greater Mesopotamia	Greater Mesopotamia	47430600	62000000	1.307173006	0.567	0.8276528316	0.1723471684	0.3950939568	a	UDHR	Iranian	Indo-European
pes	udhr_pes_1.csv	Persian	Indo-European	Indo-European	Greater Mesopotamia	Greater Mesopotamia	47430600	62000000	1.307173006	0.567	8.043343645	8.043343645	0.2648142731	H	UDHR	Iranian	Indo-European
pes	udhr_pes_1.csv	Persian	Indo-European	Indo-European	Greater Mesopotamia	Greater Mesopotamia	47430600	62000000	1.307173006	0.567	0.3563034188	0.3563034188	-0.1062864088	TTR	UDHR	Iranian	Indo-European
dyu	zipf_stats_dyu-x-bible-jula-v1.txt	jula	Mande	Other	African Savannah	African Savannah	1229000	1850000	1.505288853	0.60084443	1.5902972541	-0.5902972541	-1.1359126359	a	PBC		Niger-Congo
dyu	zipf_stats_dyu-x-bible-jula-v1.txt	jula	Mande	Other	African Savannah	African Savannah	1229000	1850000	1.505288853	0.60084443	6.7948452218	6.7948452218	-1.0117498932	H	PBC		Niger-Congo
dyu	zipf_stats_dyu-x-bible-jula-v1.txt	jula	Mande	Other	African Savannah	African Savannah	1229000	1850000	1.505288853	0.60084443	0.0374927259	0.0374927259	-0.9671063748	TTR	PBC		Niger-Congo
zul	zipf_stats_zul-x-bible-zulu-v1.txt	zulu	Benue-Congo	Benue-Congo	S Africa	S Africa	9790000	15850000	1.618998979	0.618174727	0.8169977139	0.1830022861	1.7162097891	a	PBC	Bantoid	Niger-Congo
zul	zipf_stats_zul-x-bible-zulu-v1.txt	zulu	Benue-Congo	Benue-Congo	S Africa	S Africa	9790000	15850000	1.618998979	0.618174727	10.9039778258	10.9039778258	2.4783567793	H	PBC	Bantoid	Niger-Congo
zul	zipf_stats_zul-x-bible-zulu-v1.txt	zulu	Benue-Congo	Benue-Congo	S Africa	S Africa	9790000	15850000	1.618998979	0.618174727	0.3542734232	0.3542734232	3.5936615763	TTR	PBC	Bantoid	Niger-Congo
kng	zipf_stats_kng-x-bible-koongo-v1.txt	koongo	Benue-Congo	Benue-Congo	S Africa	S Africa	3000000	5000000	1.666666667	0.625	1.0889087889	-0.0889087889	0.7133336275	a	PBC	Bantoid	Niger-Congo
kng	zipf_stats_kng-x-bible-koongo-v1.txt	koongo	Benue-Congo	Benue-Congo	S Africa	S Africa	3000000	5000000	1.666666667	0.625	9.1724653374	9.1724653374	1.0076903707	H	PBC	Bantoid	Niger-Congo
kng	zipf_stats_kng-x-bible-koongo-v1.txt	koongo	Benue-Congo	Benue-Congo	S Africa	S Africa	3000000	5000000	1.666666667	0.625	0.1406638682	0.1406638682	0.5182733951	TTR	PBC	Bantoid	Niger-Congo
kng	udhr_kng_AO.csv	Koongo	Benue-Congo	Benue-Congo	S Africa	S Africa	3000000	5000000	1.666666667	0.625	0.8682370614	0.1317629386	0.2019627673	a	UDHR	Bantoid	Niger-Congo
kng	udhr_kng.csv	Koongo	Benue-Congo	Benue-Congo	S Africa	S Africa	3000000	5000000	1.666666667	0.625	0.8682370614	0.1317629386	0.2019627673	a	UDHR	Bantoid	Niger-Congo
kng	udhr_kng_AO.csv	Koongo	Benue-Congo	Benue-Congo	S Africa	S Africa	3000000	5000000	1.666666667	0.625	7.8073260494	7.8073260494	-0.0964728696	H	UDHR	Bantoid	Niger-Congo
kng	udhr_kng.csv	Koongo	Benue-Congo	Benue-Congo	S Africa	S Africa	3000000	5000000	1.666666667	0.625	7.8073260494	7.8073260494	-0.0964728696	H	UDHR	Bantoid	Niger-Congo
kng	udhr_kng_AO.csv	Koongo	Benue-Congo	Benue-Congo	S Africa	S Africa	3000000	5000000	1.666666667	0.625	0.3615560641	0.3615560641	-0.065926104	TTR	UDHR	Bantoid	Niger-Congo
kng	udhr_kng.csv	Koongo	Benue-Congo	Benue-Congo	S Africa	S Africa	3000000	5000000	1.666666667	0.625	0.3615560641	0.3615560641	-0.065926104	TTR	UDHR	Bantoid	Niger-Congo
afr	zipf_stats_afr-x-bible-afrnlv-v1.txt	afrnlv	Indo-European	Indo-European	S Africa	S Africa	5467475	10300000	1.883867782	0.6532434648	1.2790455561	-0.2790455561	0.0120615986	a	PBC	Germanic	Indo-European
afr	zipf_stats_afr-x-bible-afrnlv-v1.txt	afrnlv	Indo-European	Indo-European	S Africa	S Africa	5467475	10300000	1.883867782	0.6532434648	8.250675968	8.250675968	0.2247652283	H	PBC	Germanic	Indo-European
afr	zipf_stats_afr-x-bible-afrnlv-v1.txt	afrnlv	Indo-European	Indo-European	S Africa	S Africa	5467475	10300000	1.883867782	0.6532434648	0.0860838398	0.0860838398	-0.2675284116	TTR	PBC	Germanic	Indo-European
afr	udhr_afr.csv	Afrikaans	Indo-European	Indo-European	S Africa	S Africa	5467475	10300000	1.883867782	0.653	0.9651453823	0.0348546177	-0.2592020589	a	UDHR	Germanic	Indo-European
afr	udhr_afr.csv	Afrikaans	Indo-European	Indo-European	S Africa	S Africa	5467475	10300000	1.883867782	0.653	7.4650850535	7.4650850535	-0.6203629263	H	UDHR	Germanic	Indo-European
afr	udhr_afr.csv	Afrikaans	Indo-European	Indo-European	S Africa	S Africa	5467475	10300000	1.883867782	0.653	0.2961424332	0.2961424332	-0.56855172	TTR	UDHR	Germanic	Indo-European
wol	zipf_stats_wol-x-bible-wolof-v1.txt	wolof	Atlantic	Atlantic	African Savannah	African Savannah	3976500	7973772	2.005223689	0.6672460677	1.4202656936	-0.4202656936	-0.5087936458	a	PBC	Northern Atlantic	Niger-Congo
wol	zipf_stats_wol-x-bible-wolof-v1.txt	wolof	Atlantic	Atlantic	African Savannah	African Savannah	3976500	7973772	2.005223689	0.6672460677	8.168466501	8.168466501	0.1549403195	H	PBC	Northern Atlantic	Niger-Congo
wol	zipf_stats_wol-x-bible-wolof-v1.txt	wolof	Atlantic	Atlantic	African Savannah	African Savannah	3976500	7973772	2.005223689	0.6672460677	0.0724593716	0.0724593716	-0.4636831599	TTR	PBC	Northern Atlantic	Niger-Congo
wol	udhr_wol.csv	Wolof	Atlantic	Atlantic	African Savannah	African Savannah	3976500	7973772	2.005223689	0.667	0.9804556481	0.0195443519	-0.3320601581	a	UDHR	Northern Atlantic	Niger-Congo
wol	udhr_wol.csv	Wolof	Atlantic	Atlantic	African Savannah	African Savannah	3976500	7973772	2.005223689	0.667	7.803454645	7.803454645	-0.1023990746	H	UDHR	Northern Atlantic	Niger-Congo
wol	udhr_wol.csv	Wolof	Atlantic	Atlantic	African Savannah	African Savannah	3976500	7973772	2.005223689	0.667	0.3081395349	0.3081395349	-0.4763683242	TTR	UDHR	Northern Atlantic	Niger-Congo
srn	zipf_stats_srn-x-bible-srana-v1.txt	srana	Sranan	Other	NE South America	Other	126400	300000	2.373417722	0.703564728	1.5890575905	-0.5890575905	-1.131340446	a	PBC	English based	Creole
srn	zipf_stats_srn-x-bible-srana-v1.txt	srana	Sranan	Other	NE South America	Other	126400	300000	2.373417722	0.703564728	7.0422306267	7.0422306267	-0.8016322028	H	PBC	English based	Creole
srn	zipf_stats_srn-x-bible-srana-v1.txt	srana	Sranan	Other	NE South America	Other	126400	300000	2.373417722	0.703564728	0.0257110987	0.0257110987	-1.1367292975	TTR	PBC	English based	Creole
kea	udhr_kea.csv	Kabuverdianu	Creole	Creole	Cape Verde Islands	Other	394000	954000	2.421319797	0.708	0.9612041707	0.0387958293	-0.2404467224	a	UDHR	NA	NA
kea	udhr_kea.csv	Kabuverdianu	Creole	Creole	Cape Verde Islands	Other	394000	954000	2.421319797	0.708	7.4811330473	7.4811330473	-0.5957972416	H	UDHR	NA	NA
kea	udhr_kea.csv	Kabuverdianu	Creole	Creole	Cape Verde Islands	Other	394000	954000	2.421319797	0.708	0.2795789474	0.2795789474	-0.6958223231	TTR	UDHR	NA	NA
tgl	zipf_stats_tgl-x-bible-tagal-v1.txt	tagal	Austronesian	Austronesian	Oceania	Oceania	20426600	51000000	2.496744441	0.7140197069	1.1678511749	-0.1678511749	0.422174332	a	PBC	Meso-Philippine	Austronesian
tgl	zipf_stats_tgl-x-bible-tagal-v1.txt	tagal	Austronesian	Austronesian	Oceania	Oceania	20426600	51000000	2.496744441	0.7140197069	7.9561153925	7.9561153925	-0.0254208642	H	PBC	Meso-Philippine	Austronesian
tgl	zipf_stats_tgl-x-bible-tagal-v1.txt	tagal	Austronesian	Austronesian	Oceania	Oceania	20426600	51000000	2.496744441	0.7140197069	0.1021113882	0.1021113882	-0.0367759394	TTR	PBC	Meso-Philippine	Austronesian
tgl	udhr_tgl.csv	Tagalog(including Filipino)	Austronesian	Austronesian	Oceania	Oceania	20426600	51000000	2.496744441	0.714	1.0316246374	-0.0316246374	-0.575561829	a	UDHR	Meso-Philippine	Austronesian
tgl	udhr_tgl.csv	Tagalog(including Filipino)	Austronesian	Austronesian	Oceania	Oceania	20426600	51000000	2.496744441	0.714	7.1666382305	7.1666382305	-1.0772144574	H	UDHR	Meso-Philippine	Austronesian
tgl	udhr_tgl.csv	Tagalog(including Filipino)	Austronesian	Austronesian	Oceania	Oceania	20426600	51000000	2.496744441	0.714	0.2883193691	0.2883193691	-0.6286626229	TTR	UDHR	Meso-Philippine	Austronesian
pov	udhr_pov.csv	Crioulo	Creole	Creole	African Savannah	African Savannah	206000	600000	2.912621359	0.744	1.001742359	-0.001742359	-0.4333588107	a	UDHR	Creoles and Pidgins	other
pov	udhr_pov.csv	Crioulo	Creole	Creole	African Savannah	African Savannah	206000	600000	2.912621359	0.744	7.2323735703	7.2323735703	-0.9765891925	H	UDHR	Creoles and Pidgins	other
pov	udhr_pov.csv	Crioulo	Creole	Creole	African Savannah	African Savannah	206000	600000	2.912621359	0.744	0.2515306122	0.2515306122	-0.9113402751	TTR	UDHR	Creoles and Pidgins	other
lin	udhr_lin.csv	Lingala	Benue-Congo	Benue-Congo	S Africa	S Africa	2141300	7000000	3.269042171	0.766	1.0349997467	-0.0349997467	-0.5916232123	a	UDHR	Bantoid	Niger-Congo
lin	udhr_lin.csv	Lingala	Benue-Congo	Benue-Congo	S Africa	S Africa	2141300	7000000	3.269042171	0.766	6.6492644848	6.6492644848	-1.8691913514	H	UDHR	Bantoid	Niger-Congo
lin	udhr_lin.csv	Lingala	Benue-Congo	Benue-Congo	S Africa	S Africa	2141300	7000000	3.269042171	0.766	0.2132231405	0.2132231405	-1.2056874363	TTR	UDHR	Bantoid	Niger-Congo
mri	zipf_stats_mri-x-bible-maori-v1.txt	maori	Austronesian	Austronesian	Oceania	Oceania	35130	121980	3.472245944	0.7763987015	1.4587055802	-0.4587055802	-0.6505695773	a	PBC	Oceanic	Austronesian
mri	zipf_stats_mri-x-bible-maori-v1.txt	maori	Austronesian	Austronesian	Oceania	Oceania	35130	121980	3.472245944	0.7763987015	7.0181235135	7.0181235135	-0.8221076668	H	PBC	Oceanic	Austronesian
mri	zipf_stats_mri-x-bible-maori-v1.txt	maori	Austronesian	Austronesian	Oceania	Oceania	35130	121980	3.472245944	0.7763987015	0.0355730203	0.0355730203	-0.9947448384	TTR	PBC	Oceanic	Austronesian
mri	udhr_mri.csv	Maori	Austronesian	Austronesian	Oceania	Oceania	35130	121980	3.472245944	0.776	1.3390405792	-0.3390405792	-2.0384849097	a	UDHR	Oceanic	Austronesian
mri	udhr_mri.csv	Maori	Austronesian	Austronesian	Oceania	Oceania	35130	121980	3.472245944	0.776	6.6862975649	6.6862975649	-1.8125024607	H	UDHR	Oceanic	Austronesian
mri	udhr_mri.csv	Maori	Austronesian	Austronesian	Oceania	Oceania	35130	121980	3.472245944	0.776	0.1291328759	0.1291328759	-1.8518206729	TTR	UDHR	Oceanic	Austronesian
ast	udhr_ast.csv	Asturian	Indo-European	Indo-European	Europe	Europe	125000	450000	3.6	0.783	0.9171511875	0.0828488125	-0.0308085185	a	UDHR	Romance	Indo-European
ast	udhr_ast.csv	Asturian	Indo-European	Indo-European	Europe	Europe	125000	450000	3.6	0.783	7.8706345011	7.8706345011	0.0004374034	H	UDHR	Romance	Indo-European
ast	udhr_ast.csv	Asturian	Indo-European	Indo-European	Europe	Europe	125000	450000	3.6	0.783	0.3543638275	0.3543638275	-0.121189851	TTR	UDHR	Romance	Indo-European
bam	zipf_stats_bam-x-bible-bamba-v1.txt	bamba	Mande	Other	African Savannah	African Savannah	2772340	10000000	3.607061183	0.7829418885	1.5609629795	-0.5609629795	-1.0277204826	a	PBC	Western Mande	Niger-Congo
bam	zipf_stats_bam-x-bible-bamba-v1.txt	bamba	Mande	Other	African Savannah	African Savannah	2772340	10000000	3.607061183	0.7829418885	6.5828528853	6.5828528853	-1.1918063527	H	PBC	Western Mande	Niger-Congo
bam	zipf_stats_bam-x-bible-bamba-v1.txt	bamba	Mande	Other	African Savannah	African Savannah	2772340	10000000	3.607061183	0.7829418885	0.0372290292	0.0372290292	-0.9709028797	TTR	PBC	Western Mande	Niger-Congo
bam	udhr_bam.csv	Bambara	Mande	Other	African Savannah	African Savannah	2772340	10000000	3.607061183	0.783	1.0017281182	-0.0017281182	-0.433291042	a	UDHR	Western Mande	Niger-Congo
bam	udhr_bam.csv	Bambara	Mande	Other	African Savannah	African Savannah	2772340	10000000	3.607061183	0.783	7.4017637911	7.4017637911	-0.7172928094	H	UDHR	Western Mande	Niger-Congo
bam	udhr_bam.csv	Bambara	Mande	Other	African Savannah	African Savannah	2772340	10000000	3.607061183	0.783	0.2953431373	0.2953431373	-0.5746933543	TTR	UDHR	Western Mande	Niger-Congo
sag	udhr_sag.csv	Sango	Adamawa-Ubangi	Other	African Savannah	African Savannah	404000	1600000	3.96039604	0.798	1.0251423755	-0.0251423755	-0.5447142077	a	UDHR	Ubangi	Niger-Congo
sag	udhr_sag.csv	Sango	Adamawa-Ubangi	Other	African Savannah	African Savannah	404000	1600000	3.96039604	0.798	6.4504974712	6.4504974712	-2.1734566594	H	UDHR	Ubangi	Niger-Congo
sag	udhr_sag.csv	Sango	Adamawa-Ubangi	Other	African Savannah	African Savannah	404000	1600000	3.96039604	0.798	0.1814139618	0.1814139618	-1.4501029782	TTR	UDHR	Ubangi	Niger-Congo
haw	udhr_haw.csv	Hawaiian	Austronesian	Austronesian	Oceania	Oceania	1000	4175	4.175	0.807	1.3740226259	-0.3740226259	-2.2049565742	a	UDHR	Oceanic	Austronesian
haw	udhr_haw.csv	Hawaiian	Austronesian	Austronesian	Oceania	Oceania	1000	4175	4.175	0.807	6.4828309208	6.4828309208	-2.1239617919	H	UDHR	Oceanic	Austronesian
haw	udhr_haw.csv	Hawaiian	Austronesian	Austronesian	Oceania	Oceania	1000	4175	4.175	0.807	0.1426829268	0.1426829268	-1.7477047174	TTR	UDHR	Oceanic	Austronesian
ind	zipf_stats_ind-x-bible-indlam-v1.txt	indlam	Austronesian	Austronesian	Southeast Asia	Southeast Asia	21033000	140000000	6.656206913	0.8693870201	1.2693138507	-0.2693138507	0.047954566	a	PBC	Malayic	Austronesian
ind	zipf_stats_ind-x-bible-indlam-v1.txt	indlam	Austronesian	Austronesian	Southeast Asia	Southeast Asia	21033000	140000000	6.656206913	0.8693870201	8.4386429595	8.4386429595	0.3844156739	H	PBC	Malayic	Austronesian
ind	zipf_stats_ind-x-bible-indlam-v1.txt	indlam	Austronesian	Austronesian	Southeast Asia	Southeast Asia	21033000	140000000	6.656206913	0.8693870201	0.0848637493	0.0848637493	-0.2850943483	TTR	PBC	Malayic	Austronesian
ind	udhr_ind.csv	Indonesian	Austronesian	Austronesian	Southeast Asia	Southeast Asia	21033000	140000000	6.656206913	0.869	0.8874721877	0.1125278123	0.1104271428	a	UDHR	Malayic	Austronesian
ind	udhr_ind.csv	Indonesian	Austronesian	Austronesian	Southeast Asia	Southeast Asia	21033000	140000000	6.656206913	0.869	7.906675926	7.906675926	0.0556083044	H	UDHR	Malayic	Austronesian
ind	udhr_ind.csv	Indonesian	Austronesian	Austronesian	Southeast Asia	Southeast Asia	21033000	140000000	6.656206913	0.869	0.3416717511	0.3416717511	-0.2187132973	TTR	UDHR	Malayic	Austronesian
kri	zipf_stats_kri-x-bible-krio-v1.txt	krio	Creole	Creole	Sierra Leone	Other	473000	4000000	8.456659619	0.8942544154	1.7269456383	-0.7269456383	-1.6399061089	a	PBC	English based	Creole
kri	zipf_stats_kri-x-bible-krio-v1.txt	krio	Creole	Creole	Sierra Leone	Other	473000	4000000	8.456659619	0.8942544154	6.6702945633	6.6702945633	-1.1175374465	H	PBC	English based	Creole
kri	zipf_stats_kri-x-bible-krio-v1.txt	krio	Creole	Creole	Sierra Leone	Other	473000	4000000	8.456659619	0.8942544154	0.0244955641	0.0244955641	-1.1542296418	TTR	PBC	English based	Creole
kri	udhr_kri.csv	Krio	Creole	Creole	Sierra Leone	Other	473000	4000000	8.456659619	0.894	1.2311583211	-0.2311583211	-1.5250975933	a	UDHR	NA	NA
kri	udhr_kri.csv	Krio	Creole	Creole	Sierra Leone	Other	473000	4000000	8.456659619	0.894	7.0833543459	7.0833543459	-1.2047023959	H	UDHR	NA	NA
kri	udhr_kri.csv	Krio	Creole	Creole	Sierra Leone	Other	473000	4000000	8.456659619	0.894	0.1879401408	0.1879401408	-1.3999570882	TTR	UDHR	NA	NA
aii	udhr_aii.csv	Neo-Aramaic (Assyrian)	Semitic	Semitic	Greater Mesopotamia	Greater Mesopotamia	319665	3280335	10.26178969	0.911	0.7973088844	0.2026911156	0.5394939526	a	UDHR	Semitic	Afro-Asiatic
aii	udhr_aii.csv	Neo-Aramaic (Assyrian)	Semitic	Semitic	Greater Mesopotamia	Greater Mesopotamia	319665	3280335	10.26178969	0.911	8.0241474204	8.0241474204	0.2354293913	H	UDHR	Semitic	Afro-Asiatic
aii	udhr_aii.csv	Neo-Aramaic (Assyrian)	Semitic	Semitic	Greater Mesopotamia	Greater Mesopotamia	319665	3280335	10.26178969	0.911	0.4590163934	0.4590163934	0.6829401091	TTR	UDHR	Semitic	Afro-Asiatic
swh	zipf_stats_swh-x-bible-swahi-v1.txt	swahi	Benue-Congo	Benue-Congo	S Africa	S Africa	2893815	55000000	19.00605256	0.9500151268	0.9788935888	0.0211064112	1.1190972456	a	PBC	Bantoid	Niger-Congo
swh	zipf_stats_swh-x-bible-swahi-v1.txt	swahi	Benue-Congo	Benue-Congo	S Africa	S Africa	2893815	55000000	19.00605256	0.9500151268	9.8534515876	9.8534515876	1.5860885108	H	PBC	Bantoid	Niger-Congo
swh	zipf_stats_swh-x-bible-swahi-v1.txt	swahi	Benue-Congo	Benue-Congo	S Africa	S Africa	2893815	55000000	19.00605256	0.9500151268	0.2033024224	0.2033024224	1.4200957376	TTR	PBC	Bantoid	Niger-Congo
swh	udhr_swh.csv	Swahili, Tanzania	Benue-Congo	Benue-Congo	S Africa	S Africa	2893815	55000000	19.00605256	0.95	0.9694768189	0.0305231811	-0.279814388	a	UDHR	Bantoid	Niger-Congo
swh	udhr_swh.csv	Swahili, Tanzania	Benue-Congo	Benue-Congo	S Africa	S Africa	2893815	55000000	19.00605256	0.95	7.469269283	7.469269283	-0.6139578601	H	UDHR	Bantoid	Niger-Congo
swh	udhr_swh.csv	Swahili, Tanzania	Benue-Congo	Benue-Congo	S Africa	S Africa	2893815	55000000	19.00605256	0.95	0.2985409652	0.2985409652	-0.5501218667	TTR	UDHR	Bantoid	Niger-Congo
pcm	udhr_pcm.csv	Nigerian Pidgin	Creole	Creole	Nigeria	Other	2500000	51250000	20.5	0.953	1.7932011682	-0.7932011682	-4.1997326451	a	UDHR	Creoles and Pidgins	other
pcm	udhr_pcm.csv	Nigerian Pidgin	Creole	Creole	Nigeria	Other	2500000	51250000	20.5	0.953	6.9479418425	6.9479418425	-1.4119869261	H	UDHR	Creoles and Pidgins	other
pcm	udhr_pcm.csv	Nigerian Pidgin	Creole	Creole	Nigeria	Other	2500000	51250000	20.5	0.953	0.1145243066	0.1145243066	-1.9640700779	TTR	UDHR	Creoles and Pidgins	other
tpi	zipf_stats_tpi-x-bible-tokpi-v1.txt	tokpi	Tok Pisin	Other	S New Guinea	Other	122000	4000000	32.78688525	0.9704027171	1.4246745077	-0.4246745077	-0.5250544567	a	PBC	English based	Creole
tpi	zipf_stats_tpi-x-bible-tokpi-v1.txt	tokpi	Tok Pisin	Other	S New Guinea	Other	122000	4000000	32.78688525	0.9704027171	6.4790914529	6.4790914529	-1.2799365015	H	PBC	English based	Creole
tpi	zipf_stats_tpi-x-bible-tokpi-v1.txt	tokpi	Tok Pisin	Other	S New Guinea	Other	122000	4000000	32.78688525	0.9704027171	0.0159920266	0.0159920266	-1.276657118	TTR	PBC	English based	Creole
tpi	udhr_tpi.csv	Tok Pisin (Melanesian English)	Creole	Creole	S New Guinea	Other	122000	4000000	32.78688525	0.97	1.3211762252	-0.3211762252	-1.9534724812	a	UDHR	Creoles and Pidgins	other
tpi	udhr_tpi.csv	Tok Pisin (Melanesian English)	Creole	Creole	S New Guinea	Other	122000	4000000	32.78688525	0.97	6.6416167093	6.6416167093	-1.8808982877	H	UDHR	Creoles and Pidgins	other
tpi	udhr_tpi.csv	Tok Pisin (Melanesian English)	Creole	Creole	S New Guinea	Other	122000	4000000	32.78688525	0.97	0.167110165	0.167110165	-1.5600105705	TTR	UDHR	Creoles and Pidgins	other
